# Supplementary material for: Transcriptome Analysis of Leaf Tissue of Raphanus sativus by RNA Sequencing
Source: PLoS One. 2013 Nov 12;8(11):e80350. doi: 10.1371/journal.pone.0080350 (PMC3827192; doi:10.1371/journal.pone.0080350)
Supplement: Table S4 — KEGG biochemical pathways of leaf unigenes of R. sativus. In order to better understand the biological functions of R. sativus unigenes, a total of 7,158 unigenes were assigned to 117 KEGG biochemical pathways. (XLSX) [file pone.0080350.s008.xlsx]

## Sheet: Sheet1
Category	Term(total 118)	Unigene Count(total 7158)	PValue	Genes	List Total	Pop Hits	Pop Total	Fold Enrichment	Bonferroni	Benjamini	FDR
KEGG_PATHWAY	Spliceosome	159	5.11848e-08	NCBP1_ARATH, Q9LFE0_ARATH, Q9ZVX7_ARATH, Q9SIH1_ARATH, Q9FMG4_ARATH, HSP73_ARATH, Q9SYP1_ARATH, O22826_ARATH, Q9LKU3_ARATH, Q9C6K5_ARATH, Q8RXN6_ARATH, Q9MAB2_ARATH, RH15_ARATH, RU2A_ARATH, RH20_ARATH, RH24_ARATH, Q9LS97_ARATH, Q8RWB1_ARATH, DHX8_ARATH, Q9LNC5_ARATH, RH21_ARATH, DR111_ARATH, Q8VY00_ARATH, HSP72_ARATH, Q8LG23_ARATH, Q564E1_ARATH, Q8RWJ9_ARATH, Q9SSD2_ARATH, Q9ZU66_ARATH, Q8LB54_AR…	1514	107	2458	1.39592	5.9886e-06	5.9886e-06	5.84872e-05
KEGG_PATHWAY	Biosynthesis of alkaloids derived from histidine and purine	254	0.00023582	Q9S726_ARATH, Q9FLQ4_ARATH, A8MR16_ARATH, BCAT6_ARATH, K6PF4_ARATH, A8MQM3_ARATH, Q0WVE7_ARATH, Q0WLE0_ARATH, ODPB_ARATH, DHSB2_ARATH, Q9SH69_ARATH, RPIA_ARATH, 6PGL2_ARATH, IDH1_ARATH, PMG1_ARATH, G6PD5_ARATH, Q3E716_ARATH, O64688_ARATH, G6PD2_ARATH, G3PC_ARATH, Q9C6Z3_ARATH, MAM3_ARATH, HXK1_ARATH, ILV5_ARATH, HIS4_ARATH, CISY2_ARATH, Q3E7D4_ARATH, ACO3M_ARATH, MAM1_ARATH, Q9FFR3_ARATH, ALFC1_A…	1514	164	2458	1.21764	0.027217	0.0137024	0.269133
KEGG_PATHWAY	Pentose phosphate pathway	79	0.00750141	Q9S726_ARATH, K6PF5_ARATH, Q94K13_ARATH, A8MR16_ARATH, Q9SHH5_ARATH, K6PF4_ARATH, A8MQM3_ARATH, F16P2_ARATH, Q9FWX0_ARATH, G6PD4_ARATH, Q9SH69_ARATH, RPIA_ARATH, Q2V425_ARATH, 6PGL2_ARATH, G6PD5_ARATH, Q3E716_ARATH, B3H6H9_ARATH, G6PD2_ARATH, Q93Y04_ARATH, 6PGL5_ARATH, K6PF1_ARATH, A1A6H3_ARATH, Q9FFR3_ARATH, ALFC1_ARATH, Q9LYR4_ARATH, O65581_ARATH, F16P1_ARATH, Q8RWV0_ARATH, KPRS1_ARATH, K6PF7_A…	1514	51	2458	1.30518	0.585621	0.254468	8.24419
KEGG_PATHWAY	Histidine metabolism	38	0.0107552	HIS8_ARATH, B9DHD3_ARATH, Q8GSJ1_ARATH, HISX_ARATH, Q3E717_ARATH, Q27GM5_ARATH, AL2B4_ARATH, AL7B4_ARATH, AL3I1_ARATH, HIS4_ARATH, HIS5_ARATH, HIS2_ARATH, AL2B7_ARATH, A8MQQ8_ARATH, HIS7B_ARATH, B3DNP3_ARATH, Q9MA74_ARATH, TYDC1_ARATH	1514	14	2458	1.62351	0.717811	0.271155	11.6233
KEGG_PATHWAY	Glycerolipid metabolism	65	0.0113458	SQD1_ARATH, Q8S4F6_ARATH, A8MRH8_ARATH, Q3E717_ARATH, MGDG3_ARATH, AL2B4_ARATH, AL3I1_ARATH, AL7B4_ARATH, Q3EAI8_ARATH, MGDG1_ARATH, DGDG1_ARATH, Q8VXZ7_ARATH, Q2V4B6_ARATH, Q9FFN7_ARATH, DGDG2_ARATH, AL2B7_ARATH, DGK1_ARATH, LPAT1_ARATH, MGDG2_ARATH, Q9M8L4_ARATH, Q147Q7_ARATH, LPAT2_ARATH	1514	18	2458	1.53332	0.736853	0.234334	12.2243
KEGG_PATHWAY	Glutathione metabolism	82	0.0133739	Q8VYW6_ARATH, GSTF6_ARATH, B3H520_ARATH, Q84TK0_ARATH, Q5FV38_ARATH, APXS_ARATH, G6PD4_ARATH, Q9SH69_ARATH, Q0WTE6_ARATH, G6PD5_ARATH, Q3ED62_ARATH, AMPL2_ARATH, G6PD2_ARATH, Q9LR30_ARATH, RIR2C_ARATH, O80852_ARATH, GSHRP_ARATH, Q94BY2_ARATH, GPX7_ARATH, SPD1_ARATH, GPX8_ARATH, RIR1_ARATH, Q9FPM2_ARATH, GPX6_ARATH, Q9FFR3_ARATH, AMPL3_ARATH, Q94BN2_ARATH, GSTF7_ARATH, OPLA_ARATH, GSHB_ARATH, APX3…	1514	52	2458	1.28008	0.793055	0.230912	14.26
KEGG_PATHWAY	Valine, leucine and isoleucine biosynthesis	62	0.018744	LEU32_ARATH, Q2V303_ARATH, BCAT6_ARATH, Q0WQT2_ARATH, Q8RXK8_ARATH, BCAT3_ARATH, LEU11_ARATH, ODPB_ARATH, ODPA2_ARATH, Q9SV89_ARATH, ILVB_ARATH, O04485_ARATH, BCAT4_ARATH, Q0WW83_ARATH, Q9LIR4_ARATH, BCAT5_ARATH, O64688_ARATH, MAM3_ARATH, Q9C6Z3_ARATH, THD1_ARATH, B3H658_ARATH, ILV5_ARATH, LEUC_ARATH, SYV_ARATH, MAM1_ARATH, ODPA1_ARATH, Q9ZW85_ARATH, Q9XEA0_ARATH, BCAL3_ARATH, O24457_ARATH, Q0WW3…	1514	31	2458	1.36166	0.890722	0.271134	19.4437
KEGG_PATHWAY	Aminoacyl-tRNA biosynthesis	67	0.0208418	Q2V303_ARATH, O82413_ARATH, Q9C712_ARATH, Q3E7E0_ARATH, SYGM2_ARATH, SYGM1_ARATH, Q9M1R2_ARATH, Q8RXK8_ARATH, A8MRF2_ARATH, Q8RWT8_ARATH, Q9SV89_ARATH, Q9LJE2_ARATH, O04485_ARATH, SYS_ARATH, Q9FYR6_ARATH, Q3ECU6_ARATH, Q564D6_ARATH, Q9FV81_ARATH, Q9FFC7_ARATH, Q56XW1_ARATH, Q8GWM7_ARATH, SYM_ARATH, Q9SR15_ARATH, SYK_ARATH, Q3EDE0_ARATH, Q3EDD9_ARATH, Q8W4F3_ARATH, O82462_ARATH, SYA_ARATH, Q9M8R8_…	1514	47	2458	1.27809	0.914928	0.265109	21.3899
KEGG_PATHWAY	Arginine and proline metabolism	99	0.0217296	ARGI1_ARATH, Q9M8M7_ARATH, SPE2_ARATH, Q9C5C4_ARATH, Q9LPE9_ARATH, GLN14_ARATH, SPE1_ARATH, DCAM1_ARATH, Q9LEU8_ARATH, AAT2_ARATH, ASSY_ARATH, Q9C8I0_ARATH, GLN13_ARATH, P5CR1_ARATH, AAT1_ARATH, Q3ED62_ARATH, AMPL2_ARATH, Q2V3D0_ARATH, B9DGD1_ARATH, SPD1_ARATH, PIP_ARATH, AL2B7_ARATH, AL121_ARATH, DHE3_ARATH, GLN11_ARATH, Q94BN2_ARATH, Q1H5A3_ARATH, AAT5_ARATH, B3H778_ARATH, AL2B4_ARATH, B9DFG0_A…	1514	50	2458	1.26634	0.923494	0.248436	22.2004
KEGG_PATHWAY	Biosynthesis of alkaloids derived from ornithine, lysine and nicotinic acid	242	0.0295914	Q8VYW6_ARATH, Q9FLQ4_ARATH, A8MR16_ARATH, Q9FN30_ARATH, ARGI1_ARATH, Q9M8M7_ARATH, Q8RX32_ARATH, Q9C5C4_ARATH, K6PF4_ARATH, Q0WVE7_ARATH, Q0WLE0_ARATH, ODPB_ARATH, DHSB2_ARATH, AAT2_ARATH, IDH1_ARATH, PMG1_ARATH, DAPF_ARATH, Q3E716_ARATH, AAT1_ARATH, O64688_ARATH, G3PC_ARATH, Q9C6Z3_ARATH, HXK1_ARATH, CISY2_ARATH, Q9LVY1_ARATH, ACO3M_ARATH, DHE3_ARATH, A8MRX1_ARATH, Q8VYI4_ARATH, ALFC1_ARATH, CIS…	1514	166	2458	1.12472	0.970236	0.29633	29.0529
KEGG_PATHWAY	Citrate cycle (TCA cycle)	100	0.0297253	OPD22_ARATH, Q9FLQ4_ARATH, B3H560_ARATH, ODPB_ARATH, DHSB2_ARATH, Q3E898_ARATH, IDH1_ARATH, A8MRP1_ARATH, O22718_ARATH, Q0WUX6_ARATH, O64688_ARATH, DLDH2_ARATH, Q9C8P0_ARATH, Q9C6Z3_ARATH, ACO1_ARATH, CISY2_ARATH, ACO3M_ARATH, MDHP_ARATH, CISY3_ARATH, CISY1_ARATH, O24457_ARATH, DLDH1_ARATH, ACO2M_ARATH, MDHG1_ARATH, Q0WWL8_ARATH, MDHC1_ARATH, Q9SGY2_ARATH, OPD23_ARATH, DHSB1_ARATH, Q8H1E2_ARATH, …	1514	61	2458	1.22429	0.970713	0.27455	29.1647
KEGG_PATHWAY	Porphyrin and chlorophyll metabolism	50	0.0301985	PPOC_ARATH, HEM3_ARATH, Q9FNB0_ARATH, Q8S9J1_ARATH, HEM2_ARATH, CHLG_ARATH, O64886_ARATH, HEM11_ARATH, CRD1_ARATH, Q3EAD4_ARATH, Q42606_ARATH, CLH2_ARATH, HEM6_ARATH, HEM12_ARATH, Q5M730_ARATH, Q9FMJ4_ARATH, O82462_ARATH, GSA1_ARATH, Q0WUK7_ARATH, A8MR05_ARATH, SYE_ARATH, CLH1_ARATH, PFBS_ARATH, Q3E7L0_ARATH, CHLD_ARATH, CHLI_ARATH, HEMH1_ARATH, Q0WW90_ARATH	1514	26	2458	1.37374	0.972337	0.258421	29.5584
KEGG_PATHWAY	Propanoate metabolism	43	0.0307859	IFRH_ARATH, O49191_ARATH, SUCB_ARATH, Q8RWZ3_ARATH, Q3E717_ARATH, AL2B4_ARATH, AL3I1_ARATH, AL7B4_ARATH, THIC1_ARATH, A8MQH4_ARATH, BCCP1_ARATH, Q38970_ARATH, AL2B7_ARATH, O23569_ARATH, O23520_ARATH, Q6NL24_ARATH, Q3E9G9_ARATH, A8MQR6_ARATH, Q9LD43_ARATH, SUCA1_ARATH, Q9LTG4_ARATH, MMSA_ARATH, B9DGD6_ARATH, B9DGQ1_ARATH	1514	19	2458	1.45262	0.97423	0.245295	30.0444
KEGG_PATHWAY	Pyruvate metabolism	115	0.0446357	OPD22_ARATH, B3H560_ARATH, Q8L816_ARATH, ODPB_ARATH, Q3E898_ARATH, A8MRP1_ARATH, O65266_ARATH, B9DGD6_ARATH, DLDH2_ARATH, O64688_ARATH, Q9C8P0_ARATH, O49191_ARATH, MAM3_ARATH, Q9C6Z3_ARATH, CAPP2_ARATH, B9DGB2_ARATH, Q9FFP6_ARATH, A8MR07_ARATH, Q9FM97_ARATH, BCCP1_ARATH, AL2B7_ARATH, MDHP_ARATH, PPDK1_ARATH, MAM1_ARATH, O24457_ARATH, DLDH1_ARATH, B9DHM5_ARATH, MDHG1_ARATH, Q0WWL8_ARATH, AL2B4_ARA…	1514	65	2458	1.1989	0.995216	0.317238	40.6532
KEGG_PATHWAY	Amino sugar and nucleotide sugar metabolism	130	0.0524815	A8MR16_ARATH, RHM3_ARATH, UGDH2_ARATH, GAE1_ARATH, Q9ZUY6_ARATH, GMD2_ARATH, Q8L7S6_ARATH, Q0WLE0_ARATH, Q0WQ67_ARATH, UGPA1_ARATH, Q0WWW3_ARATH, GLGL3_ARATH, O22287_ARATH, Q9SGE0_ARATH, Q549N9_ARATH, SCRK4_ARATH, FCL2_ARATH, Q9SYK0_ARATH, GL31_ARATH, FCL1_ARATH, B9DH36_ARATH, B3H5Q0_ARATH, Q43870_ARATH, Q93Y04_ARATH, HXK1_ARATH, O23461_ARATH, Q9ZNT1_ARATH, GMD1_ARATH, GAE4_ARATH, GALK1_ARATH, UG…	1514	73	2458	1.17872	0.998177	0.343274	45.9899
KEGG_PATHWAY	Selenoamino acid metabolism	44	0.0577688	Q8VYW6_ARATH, METB_ARATH, Q3E8Z3_ARATH, Q0WWQ5_ARATH, CYSK4_ARATH, Q9S6Z7_ARATH, Q9LZ66_ARATH, A8MRF2_ARATH, METC_ARATH, Q3EAH2_ARATH, MMT1_ARATH, Q0WW95_ARATH, CYSKP_ARATH, Q9SGU9_ARATH, KAP1_ARATH, B3DNP3_ARATH, B9DGA0_ARATH, METK4_ARATH, SYM_ARATH, Q9LR30_ARATH, NFS2_ARATH, METK3_ARATH, CYSK1_ARATH, Q9S757_ARATH, Q2V4L7_ARATH, Q3EAH3_ARATH, CYSKM_ARATH, SAHH2_ARATH, Q3EAI6_ARATH, Q9M2T9_ARATH,…	1514	27	2458	1.32286	0.999053	0.352818	49.3353
KEGG_PATHWAY	Fructose and mannose metabolism	67	0.0664088	K6PF5_ARATH, SCRK1_ARATH, A8MRE8_ARATH, K6PF7_ARATH, Q9C524_ARATH, ALFC3_ARATH, K6PF4_ARATH, GMD2_ARATH, F16P2_ARATH, Q0WLE0_ARATH, Q0WQ67_ARATH, TPIS_ARATH, Q9LF98_ARATH, SCRK5_ARATH, Q1ECM4_ARATH, Q058I8_ARATH, Q9FJ95_ARATH, Q3E8A1_ARATH, O81437_ARATH, O22287_ARATH, GL120_ARATH, Q549N9_ARATH, Q9C9K3_ARATH, FCL2_ARATH, TPIC_ARATH, SCRK4_ARATH, Q9M884_ARATH, ALFC2_ARATH, B9DH36_ARATH, FCL1_ARATH,…	1514	45	2458	1.22665	0.999678	0.376828	54.3973
KEGG_PATHWAY	Ribosome	384	0.0761044	RL193_ARATH, RS91_ARATH, RL101_ARATH, B3H7J6_ARATH, RS41_ARATH, RS273_ARATH, Q1EC66_ARATH, RLA13_ARATH, R27AC_ARATH, Q9SMX4_ARATH, Q27GL8_ARATH, RL321_ARATH, RL32_ARATH, R35A4_ARATH, RL4B_ARATH, R35A2_ARATH, RS51_ARATH, R10A3_ARATH, RS261_ARATH, RL36A_ARATH, B5BRD8_ARATH, Q1H555_ARATH, RL151_ARATH, RT19_ARATH, Q9LSA1_ARATH, RL392_ARATH, R27AB_ARATH, RL63_ARATH, RS122_ARATH, RS131_ARATH, RL191_ARA…	1514	233	2458	1.08002	0.999905	0.40221	59.5253
KEGG_PATHWAY	Circadian rhythm	98	0.0777038	CHSY_ARATH, ELF3_ARATH, PHYB_ARATH, B3H4P8_ARATH, CRY2_ARATH, Q8H120_ARATH, B5X4Z7_ARATH, WNK1_ARATH, Q68KJ4_ARATH, GIGAN_ARATH, O64816_ARATH, CRY1_ARATH, Q541V5_ARATH, APRR7_ARATH, CSK22_ARATH, CSK2E_ARATH, APRR5_ARATH, CCA1_ARATH, APRR3_ARATH, APRR1_ARATH, Q24JI1_ARATH, PHYE_ARATH, ADO2_ARATH, CSK2C_ARATH, Q56XM1_ARATH, CSK23_ARATH, PHYA_ARATH, Q2V3Y4_ARATH, CSK2D_ARATH, PHYD_ARATH, APRR9_ARATH…	1514	29	2458	1.28761	0.999922	0.392319	60.3188
KEGG_PATHWAY	Valine, leucine and isoleucine degradation	70	0.0806535	Q84JL2_ARATH, Q8RWZ3_ARATH, AL2B4_ARATH, THIC1_ARATH, Q9FY85_ARATH, BCAT6_ARATH, Q3EBT5_ARATH, A8MQH4_ARATH, Q0WQT2_ARATH, BCAT3_ARATH, Q0WPE4_ARATH, THIK5_ARATH, Q9LPL5_ARATH, O23520_ARATH, Q9M7Z1_ARATH, BCAT4_ARATH, Q9M5K4_ARATH, A8MQR6_ARATH, Q0WW83_ARATH, BCAT5_ARATH, B9DGQ1_ARATH, DLDH2_ARATH, Q3E717_ARATH, AL3I1_ARATH, AL7B4_ARATH, B3H658_ARATH, Q9SZE1_ARATH, Q9SAV3_ARATH, MCCB_ARATH, HMGCL…	1514	35	2458	1.25242	0.999947	0.38856	61.7449
KEGG_PATHWAY	Glycine, serine and threonine metabolism	72	0.0815435	Q8RXU4_ARATH, Q9LT69_ARATH, BADH1_ARATH, AK3_ARATH, B3H5Y8_ARATH, SERC_ARATH, Q0WUI8_ARATH, B9DG61_ARATH, BADH2_ARATH, SERB_ARATH, Q9LM59_ARATH, Q9M5K4_ARATH, Q9FPH3_ARATH, Q8L7R2_ARATH, GCST_ARATH, AKH1_ARATH, Q94AE1_ARATH, DLDH2_ARATH, O23254_ARATH, TRPB1_ARATH, THD1_ARATH, AGT21_ARATH, GCSP2_ARATH, Q0WRP9_ARATH, O49485_ARATH, Q1EBU1_ARATH, SERA_ARATH, Q9FFW8_ARATH, Q0WUN0_ARATH, Q8VYI4_ARATH, …	1514	44	2458	1.21764	0.999952	0.377437	62.166
KEGG_PATHWAY	Proteasome	99	0.0934489	Q2PDG5_ARATH, Q0WQQ6_ARATH, PS10A_ARATH, Q9FIB6_ARATH, Q93YP5_ARATH, PSB2A_ARATH, Q9SGW3_ARATH, PSA5B_ARATH, SEM11_ARATH, PRS4A_ARATH, Q6EMB5_ARATH, Q2V3M5_ARATH, PSB7A_ARATH, PSA1B_ARATH, Q8GYA6_ARATH, Q2V3Q0_ARATH, Q9SIV2_ARATH, PRS8B_ARATH, PSD7_ARATH, Q6XJG8_ARATH, B3H6B0_ARATH, PRS6B_ARATH, PSA5A_ARATH, PSDE_ARATH, PSMD6_ARATH, Q2V3D4_ARATH, PSA7A_ARATH, PSB1_ARATH, Q5XF45_ARATH, PS10B_ARATH…	1514	58	2458	1.17565	0.99999	0.406522	67.4062
KEGG_PATHWAY	Butanoate metabolism	46	0.0936362	O64688_ARATH, Q9C6Z3_ARATH, Q3E717_ARATH, AL2B4_ARATH, AL3I1_ARATH, SSDH_ARATH, AL7B4_ARATH, THIC1_ARATH, Q3EBT5_ARATH, HMGCL_ARATH, AL2B7_ARATH, ODPB_ARATH, O23520_ARATH, ODPA2_ARATH, Q94AX4_ARATH, ILVB_ARATH, Q6NL24_ARATH, ODPA1_ARATH, Q9LDF5_ARATH, O24457_ARATH, B9DGQ1_ARATH	1514	22	2458	1.32833	0.99999	0.393543	67.4831
KEGG_PATHWAY	alpha-Linolenic acid metabolism	57	0.0988447	ACOX4_ARATH, Q9ZPI5_ARATH, OPR1_ARATH, JMT_ARATH, 4CLL5_ARATH, Q3ECC6_ARATH, THIK5_ARATH, OPR3_ARATH, Q0WR43_ARATH, CP74A_ARATH, B3LF83_ARATH, Q1LYX5_ARATH, LOX6_ARATH, ACOX1_ARATH, Q2HIV2_ARATH, Q9ZPI6_ARATH, ACOX3_ARATH, Q2V2V4_ARATH, LOX1_ARATH, ACOX2_ARATH, OPR2_ARATH, Q3ED88_ARATH, B9DGR2_ARATH, AOC4_ARATH, AOC1_ARATH, LOX2_ARATH, ACO12_ARATH, LOX3_ARATH, THIK2_ARATH	1514	28	2458	1.27562	0.999995	0.397928	69.5554
KEGG_PATHWAY	Ascorbate and aldarate metabolism	63	0.100005	APX3_ARATH, APX1_ARATH, AL2B4_ARATH, UGDH2_ARATH, A8MSA4_ARATH, Q8LPL3_ARATH, Q0WUV6_ARATH, Q2V3Z0_ARATH, O81884_ARATH, APX4_ARATH, MIOX2_ARATH, Q0WWW3_ARATH, APXS_ARATH, VTC4_ARATH, Q8RWE8_ARATH, B3H749_ARATH, APXT_ARATH, MDAR3_ARATH, MDAR4_ARATH, GLDH_ARATH, Q3E717_ARATH, AL3I1_ARATH, AL7B4_ARATH, GME_ARATH, AL2B7_ARATH, Q0WUJ1_ARATH, MDAR2_ARATH, Q9FZE1_ARATH, APX6_ARATH, UGDH1_ARATH, B4F7Q2_A…	1514	31	2458	1.25691	0.999996	0.389277	70.0003
KEGG_PATHWAY	Lysine degradation	34	0.111192	SPC3B_ARATH, Q9FLQ4_ARATH, Q3E717_ARATH, AL2B4_ARATH, AL7B4_ARATH, Q9FLH2_ARATH, AL3I1_ARATH, THIC1_ARATH, AL2B7_ARATH, O23520_ARATH, A9QA57_ARATH, Q84VW8_ARATH, ASHH2_ARATH, Q6NL24_ARATH, AASS_ARATH, B9DGQ1_ARATH	1514	15	2458	1.40705	0.999999	0.411649	73.9956
KEGG_PATHWAY	Biosynthesis of alkaloids derived from shikimate pathway	263	0.11541	B1GV49_ARATH, Q9FLQ4_ARATH, A8MR16_ARATH, Q9FN30_ARATH, TCMO_ARATH, BCAT6_ARATH, K6PF4_ARATH, Q0WVE7_ARATH, Q0WLE0_ARATH, Q3ECI2_ARATH, ODPB_ARATH, DHSB2_ARATH, Q0WUP7_ARATH, IDH1_ARATH, PMG1_ARATH, Q3E716_ARATH, Q94AE1_ARATH, O64688_ARATH, G3PC_ARATH, Q9FVP6_ARATH, Q9C6Z3_ARATH, Q42527_ARATH, TRPB1_ARATH, Q9S7H4_ARATH, HXK1_ARATH, A8MS79_ARATH, CISY2_ARATH, Q9LVY1_ARATH, ACO3M_ARATH, Q944Q5_ARAT…	1514	174	2458	1.08234	0.999999	0.412219	75.3715
KEGG_PATHWAY	Riboflavin metabolism	19	0.123182	Q9FN89_ARATH, RISB_ARATH, Q8GWP5_ARATH, RIBBA_ARATH, Q6NLQ7_ARATH, Q84MD8_ARATH, PPA3_ARATH, Q9SKU8_ARATH	1514	8	2458	1.62351	1	0.422646	77.734
KEGG_PATHWAY	Carbon fixation in photosynthetic organisms	117	0.147804	Q9S726_ARATH, Q94K13_ARATH, Q8VYW6_ARATH, B3H560_ARATH, G3PB_ARATH, F16P2_ARATH, AAT2_ARATH, Q3E898_ARATH, RPIA_ARATH, A8MRP1_ARATH, Q3E716_ARATH, AAT1_ARATH, O65266_ARATH, Q9LR30_ARATH, RBS2B_ARATH, Q2V3D0_ARATH, CAPP2_ARATH, Q9LD57_ARATH, Q9FFP6_ARATH, A8MR07_ARATH, Q9FM97_ARATH, PPDK1_ARATH, MDHP_ARATH, ALFC1_ARATH, G3PA_ARATH, O65581_ARATH, F16P1_ARATH, B9DHM5_ARATH, AAT5_ARATH, B3H4P2_ARATH,…	1514	75	2458	1.12564	1	0.475478	83.9195
KEGG_PATHWAY	Biosynthesis of alkaloids derived from terpenoid and polyketide	216	0.149272	Q0WUL9_ARATH, Q9ZU77_ARATH, ST7R_ARATH, Q9FLQ4_ARATH, A8MR16_ARATH, K6PF4_ARATH, ISPD_ARATH, Q0WVE7_ARATH, Q0WLE0_ARATH, ODPB_ARATH, DHSB2_ARATH, DXS_ARATH, HMDH1_ARATH, Q8GZR7_ARATH, IDH1_ARATH, PMG1_ARATH, Q3E716_ARATH, Q0WUH0_ARATH, FPPS1_ARATH, O64688_ARATH, G3PC_ARATH, Q9C6Z3_ARATH, Q9LJY2_ARATH, HXK1_ARATH, Q8LAR8_ARATH, Q67XU7_ARATH, CISY2_ARATH, Q3EAK7_ARATH, ACO3M_ARATH, B3H725_ARATH, AL…	1514	155	2458	1.07885	1	0.467667	84.2334
KEGG_PATHWAY	Regulation of autophagy	14	0.193128	ATG3_ARATH, ATG7_ARATH, Q5E914_ARATH, Q9M0E5_ARATH, Q8RWS7_ARATH, A8MR56_ARATH, ATG8D_ARATH, PI3K_ARATH, ATG5_ARATH, AT12A_ARATH	1514	10	2458	1.46116	1	0.555099	91.3883
KEGG_PATHWAY	Photosynthesis	23	0.198209	Q9XF87_ARATH, Q8LCQ4_ARATH, Q9SY97_ARATH, Q39142_ARATH, CB22_ARATH, CB4A_ARATH, CB26_ARATH, CB21_ARATH, CB4B_ARATH, A8MS75_ARATH, Q2V2R9_ARATH, Q0WW97_ARATH, Q3EAJ6_ARATH, Q39141_ARATH, Q9LMQ2_ARATH, CB4C_ARATH, Q01667_ARATH, Q3E725_ARATH, Q9S7M0_ARATH, Q9SYW8_ARATH	1514	19	2458	1.28172	1	0.554114	91.988
KEGG_PATHWAY	Biosynthesis of plant hormones	447	0.211393	Q9ZU77_ARATH, Q9FLQ4_ARATH, ST7R_ARATH, K6PF4_ARATH, JMT_ARATH, Q0WLE0_ARATH, AAT2_ARATH, Q0WUP7_ARATH, 6PGL2_ARATH, B9DGA0_ARATH, IDH1_ARATH, G6PD5_ARATH, Q0WUH0_ARATH, AAT1_ARATH, O64688_ARATH, G6PD2_ARATH, Q9C6Z3_ARATH, G3PC_ARATH, Q9ZPI6_ARATH, TRPB1_ARATH, CISY2_ARATH, Q3ED88_ARATH, Q9FFR3_ARATH, Q9FFW8_ARATH, ALFC1_ARATH, G3PA_ARATH, Q1ECD0_ARATH, ACO12_ARATH, O24457_ARATH, O65581_ARATH, TR…	1514	304	2458	1.0414	1	0.569152	93.3708
KEGG_PATHWAY	Glycolysis / Gluconeogenesis	117	0.211581	OPD22_ARATH, K6PF5_ARATH, A8MR16_ARATH, K6PF4_ARATH, F16P2_ARATH, Q0WVE7_ARATH, Q9FX54_ARATH, Q0WLE0_ARATH, ODPB_ARATH, Q9STT3_ARATH, PMG1_ARATH, PMG2_ARATH, Q3E716_ARATH, B9DGD6_ARATH, O64688_ARATH, DLDH2_ARATH, Q9C8P0_ARATH, O49191_ARATH, G3PC_ARATH, Q9C6Z3_ARATH, Q93Y04_ARATH, HXK1_ARATH, Q9LD57_ARATH, Q9FFP6_ARATH, K6PF1_ARATH, A8MR07_ARATH, Q9FM97_ARATH, AL2B7_ARATH, ALFC1_ARATH, O24457_ARAT…	1514	86	2458	1.09493	1	0.558712	93.3889
KEGG_PATHWAY	Alanine, aspartate and glutamate metabolism	59	0.233871	AAT5_ARATH, Q8VYW6_ARATH, B3H778_ARATH, GLN14_ARATH, DHE1_ARATH, Q9LEU8_ARATH, Q8GUN7_ARATH, AAT2_ARATH, A8MRD8_ARATH, GLNA2_ARATH, Q9C8I0_ARATH, ASSY_ARATH, GLN13_ARATH, Q9LKJ4_ARATH, Q9S7E9_ARATH, AAT1_ARATH, Q9LR30_ARATH, Q9STG9_ARATH, Q2V3D0_ARATH, SSDH_ARATH, AGT21_ARATH, B9DGD1_ARATH, Q2V4L7_ARATH, Q9LVW7_ARATH, AL121_ARATH, DHE3_ARATH, DHE2_ARATH, Q9LIP9_ARATH, Q42601_ARATH, Q0WUN0_ARATH, …	1514	41	2458	1.14834	1	0.589572	95.2362
KEGG_PATHWAY	Pantothenate and CoA biosynthesis	28	0.25453	B3H658_ARATH, ILV5_ARATH, PANC_ARATH, BCAT6_ARATH, Q0WQT2_ARATH, Q9FMP3_ARATH, BCAT3_ARATH, HAL3A_ARATH, ILVB_ARATH, BCAT4_ARATH, Q8H183_ARATH, Q9LIR4_ARATH, Q0WW83_ARATH, BCAL3_ARATH, BCAT5_ARATH, Q0WW34_ARATH	1514	15	2458	1.29881	1	0.615056	96.5142
KEGG_PATHWAY	Fatty acid metabolism	53	0.257726	Q8LPS1_ARATH, Q8RWZ3_ARATH, ACOX4_ARATH, AL2B4_ARATH, THIC1_ARATH, Q8LKS5_ARATH, THIK5_ARATH, O23520_ARATH, A8MR36_ARATH, ACOX1_ARATH, ADHL7_ARATH, B9DGQ1_ARATH, ADHX_ARATH, Q3E717_ARATH, ACOX3_ARATH, Q2V2V4_ARATH, AL7B4_ARATH, ACOX2_ARATH, AL3I1_ARATH, ADHL4_ARATH, Q9CAP8_ARATH, AL2B7_ARATH, Q9T0A0_ARATH, Q6NL24_ARATH, Q8W471_ARATH, ACO12_ARATH, THIK2_ARATH	1514	32	2458	1.1669	1	0.610324	96.6812
KEGG_PATHWAY	Glycerophospholipid metabolism	42	0.257726	PIS1_ARATH, A3KH17_ARATH, GPDA_ARATH, PLDG1_ARATH, CDS1_ARATH, Q9XI59_ARATH, Q9FFN7_ARATH, Q9M2W3_ARATH, PLDP2_ARATH, O80952_ARATH, Q9ZVI9_ARATH, PLDB1_ARATH, A8MRH8_ARATH, PLDA1_ARATH, O82567_ARATH, Q0WV84_ARATH, Q84V22_ARATH, Q8L7Y9_ARATH, Q9ZV56_ARATH, DGK1_ARATH, Q3E7K9_ARATH, Q9C907_ARATH, SDP6_ARATH, LPAT1_ARATH, PLDP1_ARATH, PLDE1_ARATH, Q147Q7_ARATH, LPAT2_ARATH	1514	32	2458	1.1669	1	0.610324	96.6812
KEGG_PATHWAY	Glyoxylate and dicarboxylate metabolism	57	0.257726	FTHS_ARATH, MDHG1_ARATH, B3H560_ARATH, MDHC1_ARATH, Q8H1E2_ARATH, FDH_ARATH, Q8H1G4_ARATH, Q2V3B3_ARATH, Q3E898_ARATH, B3H5Y0_ARATH, Q56XF8_ARATH, RBS1B_ARATH, A8MRP1_ARATH, MDHG2_ARATH, Q0WUX6_ARATH, GOX1_ARATH, RBS2B_ARATH, Q0WUS4_ARATH, ACO1_ARATH, Q9LHH7_ARATH, Q9LVL7_ARATH, CISY2_ARATH, O23579_ARATH, MDHC2_ARATH, ACO3M_ARATH, MDHP_ARATH, CISY3_ARATH, CISY4_ARATH, CISY1_ARATH, MDHM1_ARATH, Q2…	1514	32	2458	1.1669	1	0.610324	96.6812
KEGG_PATHWAY	Phenylalanine, tyrosine and tryptophan biosynthesis	75	0.271938	B9DHD3_ARATH, Q9FN30_ARATH, Q27GM5_ARATH, Q8VYV7_ARATH, Q9LUB2_ARATH, TRPE_ARATH, AAT2_ARATH, Q29Q24_ARATH, Q0WUP7_ARATH, AAT1_ARATH, Q3ECU2_ARATH, Q8GY88_ARATH, Q94AE1_ARATH, Q9FVP6_ARATH, Q42527_ARATH, Q2V3D0_ARATH, TRPB1_ARATH, Q9S7H4_ARATH, A8MS79_ARATH, Q9LVY1_ARATH, Q944Q5_ARATH, Q9FFW8_ARATH, Q1EBW5_ARATH, CHMU_ARATH, Q0WS13_ARATH, TRBP2_ARATH, AAT5_ARATH, HIS8_ARATH, Q42565_ARATH, TRPD_AR…	1514	40	2458	1.13646	1	0.623622	97.339
KEGG_PATHWAY	Sulfur metabolism	31	0.29655	SAT1_ARATH, METB_ARATH, CYSK1_ARATH, Q3E8Z3_ARATH, Q0WWQ5_ARATH, Q9S757_ARATH, CYSK4_ARATH, Q9S6Z7_ARATH, Q3EAH3_ARATH, Q9LZ66_ARATH, DPNP1_ARATH, CYSKM_ARATH, Q3EAI6_ARATH, METC_ARATH, Q3EAH2_ARATH, Q0WW95_ARATH, CYSKP_ARATH, SAT5_ARATH, KAP1_ARATH, B9DGA0_ARATH, O23324_ARATH	1514	20	2458	1.21764	1	0.651903	98.2037
KEGG_PATHWAY	One carbon pool by folate	32	0.307987	FTHS_ARATH, Q9LHH7_ARATH, O23254_ARATH, Q9C712_ARATH, Q3EAG8_ARATH, MTHR2_ARATH, O23579_ARATH, Q8RWT5_ARATH, Q9LM59_ARATH, GCST_ARATH, MTHR1_ARATH, Q9SRE0_ARATH, Q94JQ3_ARATH, GLYM_ARATH	1514	17	2458	1.24151	1	0.65933	98.5105
KEGG_PATHWAY	beta-Alanine metabolism	32	0.307987	Q8RWZ3_ARATH, Q3E717_ARATH, AL2B4_ARATH, AL7B4_ARATH, AL3I1_ARATH, PANC_ARATH, SPD1_ARATH, Q9FMP3_ARATH, AL2B7_ARATH, O23520_ARATH, Q6NL24_ARATH, Q8L866_ARATH, Q8H183_ARATH, Q94BN2_ARATH, Q3ED62_ARATH	1514	17	2458	1.24151	1	0.65933	98.5105
KEGG_PATHWAY	Vitamin B6 metabolism	16	0.348389	Q1EBU1_ARATH, PDXK_ARATH, PDX11_ARATH, PDX13_ARATH, SERC_ARATH, THRC1_ARATH, Q9SHP0_ARATH, PDX2_ARATH	1514	8	2458	1.42057	1	0.705432	99.251
KEGG_PATHWAY	Nicotinate and nicotinamide metabolism	12	0.348389	Q9ZU32_ARATH, Q9FGS4_ARATH, A8MS71_ARATH, A8MRX1_ARATH, Q84MD7_ARATH, Q8LAM2_ARATH, Q1HAZ3_ARATH, NADK1_ARATH, Q84WV8_ARATH, Q9C723_ARATH	1514	8	2458	1.42057	1	0.705432	99.251
KEGG_PATHWAY	Endocytosis	79	0.353292	DAPAT_ARATH, AGD2_ARATH, VP281_ARATH, Q9LPN5_ARATH, Q9ZNT0_ARATH, PLDG1_ARATH, PI5K2_ARATH, Q9LUM0_ARATH, Q9LDZ0_ARATH, VP282_ARATH, VP221_ARATH, HSP73_ARATH, VP241_ARATH, Q5PNU3_ARATH, Q9LTX9_ARATH, Q3EB97_ARATH, PI5K8_ARATH, Q9SSJ8_ARATH, Q9STW6_ARATH, Q3E8F7_ARATH, ELC_ARATH, PLDB1_ARATH, HSP71_ARATH, UPL5_ARATH, VP322_ARATH, Q0WUQ6_ARATH, VPS36_ARATH, PLDP1_ARATH, PLDE1_ARATH, Q84WL9_ARATH, A…	1514	65	2458	1.07402	1	0.703048	99.3129
KEGG_PATHWAY	Lysine biosynthesis	37	0.396728	DAPAT_ARATH, AGD2_ARATH, DAPA2_ARATH, DAPB3_ARATH, AK3_ARATH, Q0WRP9_ARATH, Q0WSN6_ARATH, Q8VYI4_ARATH, DCDA2_ARATH, AKH2_ARATH, DAPF_ARATH, AKH1_ARATH, AASS_ARATH	1514	13	2458	1.24886	1	0.747192	99.6896
KEGG_PATHWAY	Nitrogen metabolism	77	0.422644	Q3E9H5_ARATH, A8MQY4_ARATH, CAH2_ARATH, GLN14_ARATH, PAL2_ARATH, Q2V376_ARATH, Q2V377_ARATH, DHE1_ARATH, METC_ARATH, Q2V3B3_ARATH, Q8H1G4_ARATH, GLNA2_ARATH, Q9C8I0_ARATH, B9DGA0_ARATH, GCST_ARATH, GLN13_ARATH, NIA1_ARATH, PAL1_ARATH, Q3ED56_ARATH, NRL3_ARATH, GLTB1_ARATH, O04846_ARATH, Q1LYZ1_ARATH, GLTB2_ARATH, B9DGD1_ARATH, CYNS_ARATH, Q3EAK9_ARATH, Q94CE4_ARATH, Q3EAI6_ARATH, DHE3_ARATH, DHE2…	1514	42	2458	1.08234	1	0.76791	99.812
KEGG_PATHWAY	Tyrosine metabolism	37	0.448017	AAT5_ARATH, HIS8_ARATH, Q2V3D0_ARATH, B9DHD3_ARATH, ADHX_ARATH, Q9FN30_ARATH, Q27GM5_ARATH, SSDH_ARATH, ADHL4_ARATH, Q9LVY1_ARATH, Q8L816_ARATH, Q8RW90_ARATH, AAT2_ARATH, Q8L866_ARATH, B3DNP3_ARATH, B9DGA8_ARATH, A8MR36_ARATH, HPPD_ARATH, TYDC1_ARATH, AAT1_ARATH, Q1EBW2_ARATH, ADHL7_ARATH	1514	23	2458	1.1294	1	0.786692	99.8875
KEGG_PATHWAY	Tryptophan metabolism	78	0.45845	Q8GYB4_ARATH, AL2B4_ARATH, CATA3_ARATH, THIC1_ARATH, Q2V4M3_ARATH, O23520_ARATH, Q2V3B7_ARATH, C71AD_ARATH, HTGT_ARATH, CATA2_ARATH, TYDC1_ARATH, NRL3_ARATH, Q0WUH6_ARATH, Q9SIV0_ARATH, B9DGQ1_ARATH, Q1LYZ1_ARATH, Q3E717_ARATH, Q9SR15_ARATH, AL3I1_ARATH, AL7B4_ARATH, Q3EBX8_ARATH, Q9FLH2_ARATH, SOT16_ARATH, Q3EBC3_ARATH, AL2B7_ARATH, Q9FFT4_ARATH, CATA1_ARATH, Q84VW8_ARATH, Q6NL24_ARATH, Q9ASS7_A…	1514	36	2458	1.08234	1	0.789857	99.9096
KEGG_PATHWAY	Ubiquinone and other terpenoid-quinone biosynthesis	32	0.488017	ICS1_ARATH, Q9FN30_ARATH, Q8VWJ1_ARATH, Q0WUA3_ARATH, ICS2_ARATH, 4CLL7_ARATH, COQ3_ARATH, Q2V3S9_ARATH, TOCC_ARATH, Q1ACB3_ARATH, Q9LVY1_ARATH, Q3ECI2_ARATH, Q3ED65_ARATH, Q9LY74_ARATH, Q6ID15_ARATH, Q0WW11_ARATH, GTOMC_ARATH, 4CL3_ARATH, HPPD_ARATH, B3LF97_ARATH	1514	25	2458	1.10399	1	0.8111	99.9524
KEGG_PATHWAY	N-Glycan biosynthesis	24	0.500677	Q6NLA5_ARATH, XYLT_ARATH, Q1G330_ARATH, Q9SFX3_ARATH, ALG8_ARATH, Q2V3Z9_ARATH, O23514_ARATH, Q944K2_ARATH, Q9LM93_ARATH, O82244_ARATH, ALG6_ARATH, Q93ZY3_ARATH, DAD1_ARATH, FUT11_ARATH, Q9FX21_ARATH, Q0WT32_ARATH, Q84R09_ARATH, Q8LEQ4_ARATH, Q8LPF7_ARATH, Q2V2S4_ARATH, MGAT1_ARATH, A8MR93_ARATH, Q9LFR0_ARATH	1514	30	2458	1.08234	1	0.816005	99.9642
KEGG_PATHWAY	Carotenoid biosynthesis	32	0.514106	Q9FGC7_ARATH, Q6TBX7_ARATH, Q2V3F1_ARATH, ABAH3_ARATH, A8MRX5_ARATH, VDE_ARATH, LCYB_ARATH, Q8RWV4_ARATH, ABAH1_ARATH, ALDO3_ARATH, ABA2_ARATH, Q9SZZ8_ARATH, ABAH2_ARATH, B9DGR5_ARATH, ZDS_ARATH, CRTI_ARATH, NCED3_ARATH, LCYE_ARATH, CRTSO_ARATH, Q3EA34_ARATH	1514	22	2458	1.10694	1	0.821541	99.9738
KEGG_PATHWAY	Arachidonic acid metabolism	14	0.521753	GPX6_ARATH, Q9LR30_ARATH, Q8VYW6_ARATH, Q0WTE6_ARATH, GPX7_ARATH, GPX5_ARATH, Q2V4L7_ARATH, GPX2_ARATH, GPX8_ARATH, GPX1_ARATH	1514	9	2458	1.26273	1	0.822014	99.9781
KEGG_PATHWAY	Flavonoid biosynthesis	31	0.543885	B1GV49_ARATH, CHSY_ARATH, Q0WWD6_ARATH, Q9FFQ5_ARATH, LDOX_ARATH, F3PH_ARATH, TCMO_ARATH, DFRA_ARATH, CAMT4_ARATH, B1GV15_ARATH, CFI1_ARATH, BAN_ARATH, Q1PFI5_ARATH, B1GV57_ARATH, Q3E6Z1_ARATH, Q460R0_ARATH, FLS1_ARATH, FL3H_ARATH, C98A3_ARATH	1514	19	2458	1.11083	1	0.834851	99.9873
KEGG_PATHWAY	Protein export	33	0.551989	A8MSA9_ARATH, Q9FXD1_ARATH, PLSP1_ARATH, SRP19_ARATH, Q9M0A0_ARATH, Q9FXD4_ARATH, SR54C_ARATH, Q9LKU2_ARATH, SRP14_ARATH, B3H4X4_ARATH, B9DGY4_ARATH, ALB3_ARATH, SR543_ARATH, SRP09_ARATH, O80842_ARATH, Q0WS60_ARATH, Q9SJV5_ARATH, TPP1_ARATH, ALB31_ARATH, SECA_ARATH	1514	24	2458	1.08234	1	0.83579	99.9896
KEGG_PATHWAY	Thiamine metabolism	8	0.576552	NFS2_ARATH, NFS1_ARATH, Q5M731_ARATH, Q9SQG2_ARATH, Q9SPM5_ARATH, A8MSF1_ARATH	1514	6	2458	1.35293	1	0.849982	99.9946
KEGG_PATHWAY	Polyketide sugar unit biosynthesis	5	0.670294	B3H4I6_ARATH, Q8VZC0_ARATH, Q9LFG7_ARATH, Q9LQ04_ARATH, Q9SN95_ARATH	1514	3	2458	1.62351	1	0.909647	99.9997
KEGG_PATHWAY	Phosphatidylinositol signaling system	40	0.671409	Q9FKL6_ARATH, PIS1_ARATH, PI5K1_ARATH, CDS1_ARATH, PI5K2_ARATH, Q9FFN7_ARATH, Q9LUM0_ARATH, Q2V3Z0_ARATH, Q9LT75_ARATH, VTC4_ARATH, B3H749_ARATH, CML8_ARATH, PI5K8_ARATH, Q9SSJ8_ARATH, Q0WUR5_ARATH, PI3K_ARATH, O81129_ARATH, CALM7_ARATH, Q9FMJ0_ARATH, A8MRH8_ARATH, DPNP1_ARATH, CALM2_ARATH, Q682T9_ARATH, Q1H5F3_ARATH, CALM1_ARATH, DGK1_ARATH	1514	37	2458	1.00921	1	0.906288	99.9997
KEGG_PATHWAY	Sphingolipid metabolism	12	0.671791	Q2V3P5_ARATH, SGPL_ARATH, Q8RWQ2_ARATH, Q3EAI8_ARATH, Q9M304_ARATH, Q8VXZ7_ARATH, Q94IB9_ARATH, BGAL2_ARATH, Q9LSZ9_ARATH, Q549V9_ARATH	1514	10	2458	1.13646	1	0.902479	99.9997
KEGG_PATHWAY	Isoquinoline alkaloid biosynthesis	18	0.671791	AAT5_ARATH, AAT2_ARATH, Q2V3D0_ARATH, Q9FN30_ARATH, Q8L866_ARATH, B9DGA8_ARATH, TYDC1_ARATH, Q9LVY1_ARATH, Q1EBW2_ARATH, AAT1_ARATH	1514	10	2458	1.13646	1	0.902479	99.9997
KEGG_PATHWAY	Biosynthesis of unsaturated fatty acids	28	0.675968	FAD6C_ARATH, FAD3C_ARATH, Q2V2V4_ARATH, ACOX4_ARATH, ACOX3_ARATH, FABG_ARATH, ACOX2_ARATH, Q3EBR9_ARATH, B3H5Z2_ARATH, Q9SQR4_ARATH, FAD3D_ARATH, Q5FYU1_ARATH, PAS2_ARATH, Q8GYW7_ARATH, Q9M879_ARATH, Q9M2U2_ARATH, ACOX1_ARATH, ACO12_ARATH, FAD3E_ARATH, FAD6E_ARATH	1514	27	2458	1.02221	1	0.90105	99.9997
KEGG_PATHWAY	Biosynthesis of terpenoids and steroids	247	0.695731	Q0WUL9_ARATH, Q9ZU77_ARATH, ST7R_ARATH, Q9FLQ4_ARATH, A8MR16_ARATH, K6PF4_ARATH, ISPD_ARATH, Q0WVE7_ARATH, Q0WLE0_ARATH, ODPB_ARATH, DHSB2_ARATH, DXS_ARATH, HMDH1_ARATH, Q8GZR7_ARATH, ZDS_ARATH, IDH1_ARATH, PMG1_ARATH, Q3E716_ARATH, Q0WUH0_ARATH, O64688_ARATH, FPPS1_ARATH, G3PC_ARATH, Q9C6Z3_ARATH, Q9LJY2_ARATH, HXK1_ARATH, Q8LAR8_ARATH, Q67XU7_ARATH, KO1_ARATH, CISY2_ARATH, Q3EAK7_ARATH, ACO3M_A…	1514	193	2458	0.984203	1	0.9093	99.9999
KEGG_PATHWAY	Glucosinolate biosynthesis	37	0.717909	SOT18_ARATH, MAM3_ARATH, B3H658_ARATH, C79F1_ARATH, Q3EBX8_ARATH, C83A1_ARATH, SOT16_ARATH, Q0WQT2_ARATH, BCAT3_ARATH, SOT17_ARATH, MAM1_ARATH, BCAT4_ARATH, HTGT_ARATH, BCAT5_ARATH, Q9SIV0_ARATH, Q0WW34_ARATH	1514	19	2458	1.02538	1	0.918699	99.9999
KEGG_PATHWAY	Basal transcription factors	32	0.745392	TBP1_ARATH, Q9SUP3_ARATH, Q53YT8_ARATH, Q680U9_ARATH, Q9SR71_ARATH, Q93VP4_ARATH, Q6NQH4_ARATH, Q2V3W4_ARATH, Q53YU1_ARATH, Q3ECP0_ARATH, Q9ZVN9_ARATH, O23215_ARATH, TAF1A_ARATH, TF2B2_ARATH, Q9LQZ4_ARATH, Q9M565_ARATH, Q53YT9_ARATH, T2FA_ARATH, Q93ZW3_ARATH, Q9SYH2_ARATH, Q6S7B0_ARATH, Q8LPF0_ARATH, O04173_ARATH, T2AG_ARATH, Q6SJQ9_ARATH, Q9FFY9_ARATH, A8MR42_ARATH	1514	33	2458	0.983948	1	0.930585	100
KEGG_PATHWAY	Ether lipid metabolism	23	0.759253	PLDB1_ARATH, PLDA1_ARATH, A3KH17_ARATH, O82567_ARATH, PLDG1_ARATH, Q0WV84_ARATH, Q8L7Y9_ARATH, Q3E7K9_ARATH, PLDP2_ARATH, LPAT1_ARATH, PLDP1_ARATH, PLDE1_ARATH, Q147Q7_ARATH, LPAT2_ARATH	1514	16	2458	1.0147	1	0.934865	100
KEGG_PATHWAY	Fatty acid biosynthesis	18	0.764458	FABG_ARATH, Q9SQR4_ARATH, Q8RU07_ARATH, BCCP1_ARATH, Q38970_ARATH, KASM_ARATH, Q3EBR8_ARATH, Q9C9P4_ARATH, Q9LX13_ARATH, Q9M879_ARATH, Q3E9G9_ARATH, Q9SLA8_ARATH, Q9LD43_ARATH, Q42561_ARATH, Q9SIE3_ARATH, Q9SJE2_ARATH	1514	23	2458	0.988226	1	0.934682	100
KEGG_PATHWAY	Cyanoamino acid metabolism	27	0.764458	Q9LR30_ARATH, Q8VYW6_ARATH, BGL40_ARATH, O23254_ARATH, Q9S757_ARATH, Q2V4L7_ARATH, Q9SD73_ARATH, SCP27_ARATH, BGL44_ARATH, Q9LM59_ARATH, NRL4_ARATH, Q94JQ3_ARATH, NRL3_ARATH, GLYM_ARATH, BGL15_ARATH, NRL2_ARATH, Q1LYZ1_ARATH	1514	23	2458	0.988226	1	0.934682	100
KEGG_PATHWAY	Glycosphingolipid biosynthesis	4	0.838425	Q3EAI8_ARATH, Q9SYK0_ARATH, Q8VXZ7_ARATH, Q8L7S6_ARATH	1514	4	2458	1.21764	1	0.966128	100
KEGG_PATHWAY	Lipoic acid metabolism	6	0.838425	LIPB_ARATH, Q8LEE8_ARATH, Y5483_ARATH, Q9ZWT1_ARATH, Q8LSZ8_ARATH	1514	4	2458	1.21764	1	0.966128	100
KEGG_PATHWAY	Glycosaminoglycan degradation	4	0.841867	Q94CC1_ARATH, Q9FNA3_ARATH, Q9SYK0_ARATH, Q8L7S6_ARATH	1514	6	2458	1.08234	1	0.965667	100
KEGG_PATHWAY	Galactose metabolism	43	0.844551	K6PF5_ARATH, Q8RWQ2_ARATH, K6PF7_ARATH, K6PF4_ARATH, Q8VXZ7_ARATH, Q39041_ARATH, PGMC1_ARATH, Q0WLE0_ARATH, Q9LYF8_ARATH, RFS5_ARATH, UGPA1_ARATH, PGMP_ARATH, Q9FN05_ARATH, CIPKA_ARATH, BGAL2_ARATH, Q8GX43_ARATH, Q93Y04_ARATH, HXK1_ARATH, K6PF1_ARATH, Q3EAI8_ARATH, Q2V3P5_ARATH, GALK1_ARATH, GALE1_ARATH, Q9C7W7_ARATH, GALT_ARATH	1514	33	2458	0.93475	1	0.964936	100
KEGG_PATHWAY	Cysteine and methionine metabolism	83	0.844695	Q9T0I8_ARATH, METB_ARATH, Q9FN30_ARATH, Q3E8Z3_ARATH, CYSK4_ARATH, ARD3_ARATH, DCAM1_ARATH, AAT2_ARATH, Q9SGU9_ARATH, B9DGA0_ARATH, METK4_ARATH, Q0WNZ5_ARATH, Q3ED62_ARATH, AAT1_ARATH, B3H6E4_ARATH, O49191_ARATH, Q0WTD0_ARATH, Q2V3D0_ARATH, CYSK1_ARATH, Q9S757_ARATH, SPD1_ARATH, Q0WRP9_ARATH, Q9LVY1_ARATH, HMT1_ARATH, HMT3_ARATH, Q8VYI4_ARATH, Q94BN2_ARATH, AAT5_ARATH, Q3EAF5_ARATH, AK3_ARATH, Q0…	1514	64	2458	0.938594	1	0.963171	100
KEGG_PATHWAY	Caffeine metabolism	2	0.852288	URIC_ARATH, Q8GUQ8_ARATH	1514	2	2458	1.62351	1	0.964553	100
KEGG_PATHWAY	Photosynthesis	94	0.86036	PSB28_ARATH, PSBQ2_ARATH, PSAK_ARATH, PSAH1_ARATH, PSBH_ARATH, PLAS1_ARATH, PLAS2_ARATH, Q56XH2_ARATH, PSAF_ARATH, PPL1_ARATH, PSAD1_ARATH, CYC6_ARATH, PSBS_ARATH, PSBO2_ARATH, Q549N8_ARATH, FER2_ARATH, ATPH_ARATH, UCRIA_ARATH, Q9XI73_ARATH, PSAD2_ARATH, Q3EDD0_ARATH, Q9C7Y4_ARATH, PSAL_ARATH, PSBO1_ARATH, Q9SSS9_ARATH, Y1360_ARATH, Q3ECX1_ARATH, FNRR1_ARATH, Q42139_ARATH, PSBW_ARATH, ATPG1_ARATH…	1514	73	2458	0.934076	1	0.9662	100
KEGG_PATHWAY	Ubiquitin mediated proteolysis	116	0.873894	UPL6_ARATH, UBC19_ARATH, Q27GI1_ARATH, UBC23_ARATH, UBE4_ARATH, B3H5A6_ARATH, Q9SZA4_ARATH, UBC18_ARATH, B3DNN5_ARATH, Q6NPT7_ARATH, Q27GM7_ARATH, UBC2_ARATH, PPIL2_ARATH, B9DGG2_ARATH, SINA1_ARATH, B3H700_ARATH, FZR2_ARATH, Q8LGH4_ARATH, UBC16_ARATH, Q680F0_ARATH, Q9LW77_ARATH, SINA4_ARATH, UPL5_ARATH, P93028_ARATH, UBC7_ARATH, Q2V435_ARATH, Q2V4Q9_ARATH, CHIP_ARATH, SPA3_ARATH, UBC5_ARATH, Q8VZ…	1514	99	2458	0.93475	1	0.970135	100
KEGG_PATHWAY	Purine metabolism	98	0.901287	NDK2_ARATH, APT1_ARATH, Q8GZQ3_ARATH, Q8LFJ6_ARATH, Q42483_ARATH, Q8LAM2_ARATH, PUR4_ARATH, Q9M1J2_ARATH, DPOLA_ARATH, A8MQM3_ARATH, Q8L816_ARATH, Q8GUQ8_ARATH, Q8GUN7_ARATH, Q9ZWB3_ARATH, URIC_ARATH, Q9CAD1_ARATH, KAP1_ARATH, Q2V425_ARATH, KAD1_ARATH, Q9SUW2_ARATH, Q8L781_ARATH, RPB1_ARATH, Q9FJ98_ARATH, RIR2C_ARATH, Q9FKF1_ARATH, RPB2_ARATH, Q9FFP6_ARATH, Q9LVM4_ARATH, O81098_ARATH, A8MR07_ARAT…	1514	107	2458	0.925555	1	0.979147	100
KEGG_PATHWAY	Other glycan degradation	8	0.917362	Q2V3P5_ARATH, Q9FKW9_ARATH, Q8RWQ2_ARATH, Q9SYK0_ARATH, Q8L7S6_ARATH, BGAL2_ARATH	1514	9	2458	0.901952	1	0.98357	100
KEGG_PATHWAY	Oxidative phosphorylation	175	0.919265	VATE3_ARATH, Q9SKC9_ARATH, ATP4_ARATH, Q7GB12_ARATH, VATG2_ARATH, Q9S7L9_ARATH, DHSB2_ARATH, NDUS1_ARATH, VATC_ARATH, Q9FNN5_ARATH, Q8W4S4_ARATH, B3H4P7_ARATH, Q8GWR0_ARATH, Q0WWD3_ARATH, Q9FX83_ARATH, ATPBN_ARATH, ATPO_ARATH, Q0WLF6_ARATH, PMA3_ARATH, Q9FLN5_ARATH, Q9SJT7_ARATH, VATH_ARATH, NDUA5_ARATH, IPYR2_ARATH, NDUV2_ARATH, Q541W2_ARATH, Q9FIJ2_ARATH, Q9FKS5_ARATH, Q9C9Z5_ARATH, VATL4_ARATH…	1514	142	2458	0.926089	1	0.983251	100
KEGG_PATHWAY	Steroid biosynthesis	39	0.920696	CCI1_ARATH, ERG24_ARATH, ST7R_ARATH, Q0WRA8_ARATH, Q0WU95_ARATH, Q3EDH1_ARATH, Q67XU7_ARATH, SMT2_ARATH, Q8VWZ8_ARATH, EBP_ARATH, Q3EAK7_ARATH, Q8VYH2_ARATH, A8MS34_ARATH, CAS1_ARATH, FDFT_ARATH, DIM_ARATH, Q9SAA9_ARATH, SC5D1_ARATH, Q1ECD0_ARATH, O65688_ARATH, Q0WWL4_ARATH, Q0WUH0_ARATH, SMT1_ARATH	1514	26	2458	0.8742	1	0.982787	100
KEGG_PATHWAY	Inositol phosphate metabolism	40	0.925852	PIS1_ARATH, A8MRE8_ARATH, A8MQH4_ARATH, PI5K1_ARATH, PI5K2_ARATH, INO1_ARATH, Q9LUM0_ARATH, TPIS_ARATH, Q2V3Z0_ARATH, C4PW05_ARATH, MIOX2_ARATH, Q9LT75_ARATH, VTC4_ARATH, B3H749_ARATH, A8MQR6_ARATH, TPIC_ARATH, PI5K8_ARATH, Q9SSJ8_ARATH, Q0WUR5_ARATH, PI3K_ARATH, O81129_ARATH, Q9FMJ0_ARATH, INO2_ARATH, DPNP1_ARATH, Q8L7Y9_ARATH, B4F7Q2_ARATH, MMSA_ARATH	1514	37	2458	0.877575	1	0.983649	100
KEGG_PATHWAY	Starch and sucrose metabolism	109	0.930586	A8MR16_ARATH, TPS1_ARATH, UGDH2_ARATH, GAE1_ARATH, Q9SD73_ARATH, Q9SMW0_ARATH, SSY1_ARATH, Q9LYF8_ARATH, Q0WLE0_ARATH, PHSH_ARATH, Q9LV91_ARATH, UGPA1_ARATH, BGL44_ARATH, Q9FN05_ARATH, GLGL3_ARATH, E13A_ARATH, SCRK4_ARATH, Q43870_ARATH, Q93Y04_ARATH, HXK1_ARATH, TPS7_ARATH, SUS1_ARATH, PME32_ARATH, Q94BT0_ARATH, SUS2_ARATH, GAE4_ARATH, UGDH1_ARATH, Q0WV88_ARATH, Q9LIB2_ARATH, Q9SSD2_ARATH, SCRK1_…	1514	88	2458	0.904002	1	0.984417	100
KEGG_PATHWAY	SNARE interactions in vesicular transport	63	0.933385	SYP52_ARATH, VA711_ARATH, Q1H5G7_ARATH, SY131_ARATH, SNP33_ARATH, SYP71_ARATH, SYP21_ARATH, SYP22_ARATH, SEC22_ARATH, YKT61_ARATH, BETL2_ARATH, VTI11_ARATH, Q0WWE7_ARATH, MEM11_ARATH, BET11_ARATH, Q2HIU8_ARATH, SY122_ARATH, SYP42_ARATH, Q541Y1_ARATH, VTI12_ARATH, Q3E7R5_ARATH, VA714_ARATH, SY121_ARATH, SYP23_ARATH, Q2HIF8_ARATH, A8MS65_ARATH, Q1WW70_ARATH, GOS12_ARATH, Q541Y3_ARATH, BETL1_ARATH, …	1514	48	2458	0.879403	1	0.98455	100
KEGG_PATHWAY	Biotin metabolism	2	0.943285	SPC3B_ARATH, B0F481_ARATH	1514	3	2458	1.08234	1	0.987228	100
KEGG_PATHWAY	Synthesis and degradation of ketone bodies	7	0.943285	THIC1_ARATH, Q3EBT5_ARATH, HMGCL_ARATH, B9DGQ1_ARATH	1514	3	2458	1.08234	1	0.987228	100
KEGG_PATHWAY	RNA polymerase	22	0.950933	Q9FJ98_ARATH, Q9FKF1_ARATH, Q8LFJ6_ARATH, RPB2_ARATH, A8MRK9_ARATH, Q42483_ARATH, O81098_ARATH, Q9M1J2_ARATH, RPB3A_ARATH, Q541V8_ARATH, Q9FLM8_ARATH, O81097_ARATH, RPB7_ARATH, O48890_ARATH, Q9SVY0_ARATH, RPB11_ARATH, RPB1_ARATH	1514	29	2458	0.839749	1	0.989131	100
KEGG_PATHWAY	Natural killer cell mediated cytotoxicity	38	0.956002	CNBL1_ARATH, MPK5_ARATH, Q3E7J2_ARATH, Q0WVS7_ARATH, B2BDE5_ARATH, MPK4_ARATH, Q9LS47_ARATH, MPK6_ARATH, MPK3_ARATH, CNBL2_ARATH, MPK12_ARATH	1514	16	2458	0.811757	1	0.990207	100
KEGG_PATHWAY	Tropane, piperidine and pyridine alkaloid biosynthesis	18	0.957313	Q9ZW19_ARATH, Q8L866_ARATH, Q9LHT0_ARATH, Q8RX32_ARATH, Q9ZW14_ARATH, Q9ZW15_ARATH, Q9ZW20_ARATH, PAL1_ARATH, PAL2_ARATH	1514	18	2458	0.811757	1	0.990073	100
KEGG_PATHWAY	Metabolism of xenobiotics by cytochrome P450	19	0.958912	Q9ZW27_ARATH, O80852_ARATH, A8MR26_ARATH, ADHX_ARATH, GST16_ARATH, Q94BY2_ARATH, GSTF6_ARATH, ADHL4_ARATH, B3H520_ARATH, Q9FPM2_ARATH, Q84TK0_ARATH, Q1WWI5_ARATH, A8MR36_ARATH, Q9SHX5_ARATH, GSTF7_ARATH, ADHL7_ARATH	1514	20	2458	0.811757	1	0.990055	100
KEGG_PATHWAY	RNA degradation	36	0.963593	Q94JY7_ARATH, Q8RWJ9_ARATH, Q8GZQ3_ARATH, Q0WU01_ARATH, Q9LTT8_ARATH, Q9SI54_ARATH, Q9LMT2_ARATH, A9LLI7_ARATH, Q8GW31_ARATH, Q9FKB0_ARATH, AB19I_ARATH, XRN3_ARATH, Q9C6K5_ARATH, Q3E7R2_ARATH, CAF1F_ARATH, Q9LMN4_ARATH, CAF1J_ARATH, Q9SZQ5_ARATH, CH60A_ARATH, Q93ZI7_ARATH, Q1H595_ARATH, Q9M1Z3_ARATH, Q0WPK4_ARATH, Q8GUM2_ARATH, ENO_ARATH, Q9LTI4_ARATH, Q8LFL8_ARATH	1514	48	2458	0.84558	1	0.991148	100
KEGG_PATHWAY	Folate biosynthesis	6	0.96592	GGH_ARATH, FOLB1_ARATH, Q8GS60_ARATH, A2RVT4_ARATH	1514	6	2458	0.811757	1	0.991462	100
KEGG_PATHWAY	Flavone and flavonol biosynthesis	6	0.96592	OMT1_ARATH, F3PH_ARATH, UGFGT_ARATH	1514	6	2458	0.811757	1	0.991462	100
KEGG_PATHWAY	Terpenoid backbone biosynthesis	47	0.966944	Q0WUL9_ARATH, Q9ZU77_ARATH, THIC1_ARATH, ISPD_ARATH, Q94B35_ARATH, ISPE_ARATH, KIME_ARATH, DDPS5_ARATH, DXS_ARATH, HMDH1_ARATH, Q8GZR7_ARATH, A8MQY5_ARATH, CHLP_ARATH, B9DGQ1_ARATH, FPPS1_ARATH, Q8LPQ4_ARATH, Q9LJY2_ARATH, Q8LAR8_ARATH, Q8S948_ARATH, B5X0P4_ARATH, ISPF_ARATH, Q76FS5_ARATH, B3H725_ARATH, Q6RW12_ARATH, DDPS2_ARATH, DXR_ARATH, GGPP1_ARATH, IDI2_ARATH	1514	41	2458	0.831556	1	0.99134	100
KEGG_PATHWAY	Nucleotide excision repair	42	0.97631	ERCC1_ARATH, CDKD3_ARATH, Q9CAQ8_ARATH, RBX1A_ARATH, Q680U9_ARATH, Q9ZV43_ARATH, B3H6I9_ARATH, RD23D_ARATH, Q9LNA6_ARATH, Q3EBD0_ARATH, CCH11_ARATH, Q9ZVN9_ARATH, Q3ECP0_ARATH, Q93W05_ARATH, Q93ZG3_ARATH, XPF_ARATH, Q8L781_ARATH, Q8LGH4_ARATH, CDKD2_ARATH, Q2V4K8_ARATH, Q680F0_ARATH, Q3ED76_ARATH, Q8VXX4_ARATH, Q9C587_ARATH, PCNA1_ARATH, Q6NNM0_ARATH, Q9SYL7_ARATH, Q2F6I1_ARATH, DDB1A_ARATH, RD23…	1514	51	2458	0.827674	1	0.99421	100
KEGG_PATHWAY	Glycosphingolipid biosynthesis	2	0.978238	Q9SYK0_ARATH, Q8L7S6_ARATH	1514	4	2458	0.811757	1	0.994524	100
KEGG_PATHWAY	Pyrimidine metabolism	54	0.984028	NDK2_ARATH, UMPK_ARATH, Q8GZQ3_ARATH, Q8LFJ6_ARATH, Q42483_ARATH, Q8LAM2_ARATH, Q3E929_ARATH, PYRC_ARATH, O65896_ARATH, DPOLA_ARATH, Q9M1J2_ARATH, Q9LSA9_ARATH, Q3EAK0_ARATH, A8MRD8_ARATH, B9DG31_ARATH, RPB11_ARATH, Q8L781_ARATH, RPB1_ARATH, Q9FJ98_ARATH, RIR2C_ARATH, Q9FKF1_ARATH, Q8L968_ARATH, RPB2_ARATH, Q9SYL7_ARATH, A8MRK9_ARATH, Q84MD7_ARATH, O81098_ARATH, PYR5_ARATH, RPB3A_ARATH, Q9LVW7_AR…	1514	72	2458	0.834306	1	0.996164	100
KEGG_PATHWAY	Mismatch repair	15	0.99176	Q3ED76_ARATH, Q8VXX4_ARATH, Q9C587_ARATH, Q9CAQ8_ARATH, Q9SS53_ARATH, PCNA1_ARATH, Q9SYL7_ARATH, Q93ZX1_ARATH, Q9CAM7_ARATH, Q9XIJ0_ARATH, Q93W05_ARATH, DPOD2_ARATH, Q9ZRV4_ARATH, Q8LFJ8_ARATH, Q8L781_ARATH	1514	27	2458	0.721562	1	0.998305	100
KEGG_PATHWAY	DNA replication	22	0.995496	Q3ED76_ARATH, Q8VXX4_ARATH, Q9C587_ARATH, Q9CAQ8_ARATH, PCNA1_ARATH, Q9SYL7_ARATH, O80786_ARATH, DPOLA_ARATH, Q9LPD9_ARATH, Q93ZX1_ARATH, PROL_ARATH, MCM3_ARATH, O65251_ARATH, Q9CAM7_ARATH, Q9XIJ0_ARATH, Q3E8H3_ARATH, Q93W05_ARATH, DPOD2_ARATH, Q8L781_ARATH, Q8LFJ8_ARATH	1514	38	2458	0.726309	1	0.999177	100
KEGG_PATHWAY	Brassinosteroid biosynthesis	3	0.996802	Q94IA6_ARATH, C85A2_ARATH	1514	6	2458	0.541171	1	0.999429	100
KEGG_PATHWAY	Homologous recombination	16	0.998631	Q2PDG5_ARATH, Q5W9E7_ARATH, SEM12_ARATH, Q56YZ6_ARATH, Q9SYL7_ARATH, Q680E4_ARATH, SEM11_ARATH, Q9XIJ0_ARATH, Q2PDG4_ARATH, Q93W05_ARATH, DPOD2_ARATH, Q8L840_ARATH, Q8LFJ8_ARATH, Q8L781_ARATH, Q9ZVG0_ARATH	1514	26	2458	0.624428	1	0.999792	100
KEGG_PATHWAY	Biosynthesis of phenylpropanoids	302	0.998964	Q2V3B8_ARATH, B1GV49_ARATH, Q9FLQ4_ARATH, CHSY_ARATH, ICS1_ARATH, A8MR16_ARATH, Q0WWD6_ARATH, Q9FN30_ARATH, F3PH_ARATH, TCMO_ARATH, PER17_ARATH, K6PF4_ARATH, PER34_ARATH, F16P2_ARATH, Q0WVE7_ARATH, Q0WLE0_ARATH, Q3ECI2_ARATH, ODPB_ARATH, DHSB2_ARATH, AAT2_ARATH, BAN_ARATH, Q3E6Z1_ARATH, B1GV57_ARATH, Q0WUP7_ARATH, PMG1_ARATH, Q3E716_ARATH, AAT1_ARATH, FL3H_ARATH, Q94AE1_ARATH, O64688_ARATH, G3PC_…	1514	247	2458	0.861054	1	0.99984	100
KEGG_PATHWAY	Limonene and pinene degradation	75	0.999328	Q8VYC5_ARATH, C71BN_ARATH, AL2B4_ARATH, C71AF_ARATH, Q9LHA1_ARATH, C71BA_ARATH, Q5FYU1_ARATH, C71BD_ARATH, Q9SZT7_ARATH, O23520_ARATH, Q9LMM1_ARATH, O23155_ARATH, C71BO_ARATH, Q0WVN2_ARATH, C71BL_ARATH, C86A1_ARATH, Q8L7U0_ARATH, Q3E717_ARATH, AL3I1_ARATH, AL7B4_ARATH, C71BV_ARATH, C71B3_ARATH, B3H5Z2_ARATH, Q94BN0_ARATH, C71BM_ARATH, C81F1_ARATH, AL2B7_ARATH, Q6NL24_ARATH, C71BS_ARATH, C71BW_ARA…	1514	69	2458	0.729405	1	0.999898	100
KEGG_PATHWAY	Non-homologous end-joining	2	0.999531	O65251_ARATH, DNLI4_ARATH	1514	8	2458	0.405878	1	0.999928	100
KEGG_PATHWAY	Pentose and glucuronate interconversions	19	0.999538	PEL4_ARATH, Q94K13_ARATH, UGDH2_ARATH, Q3E8D8_ARATH, PME32_ARATH, Q949W8_ARATH, Q9FZE1_ARATH, XYLA_ARATH, UGPA1_ARATH, Q9SAU2_ARATH, UGDH1_ARATH, Q3E8A1_ARATH, Q9SF49_ARATH, Q9LF33_ARATH	1514	32	2458	0.608818	1	0.999922	100
KEGG_PATHWAY	Base excision repair	18	0.999959	PARP2_ARATH, PCNA1_ARATH, Q9SYL7_ARATH, Q3EAL6_ARATH, Q3EDI2_ARATH, Q94EJ4_ARATH, O49595_ARATH, Q8LB76_ARATH, Q8W4I0_ARATH, Q9S9N7_ARATH, Q3EBA6_ARATH, O65251_ARATH, Q9FIZ5_ARATH, Q9FNY7_ARATH, DPOD2_ARATH, Q0IGK1_ARATH, Q94CA9_ARATH, Q8L781_ARATH	1514	38	2458	0.555413	1	0.999995	100
KEGG_PATHWAY	Stilbenoid, diarylheptanoid and gingerol biosynthesis	59	0.999992	B1GV49_ARATH, C71BN_ARATH, TCMO_ARATH, C71AF_ARATH, Q9LHA1_ARATH, C71BA_ARATH, CAMT4_ARATH, C71BD_ARATH, Q9SZT7_ARATH, Q9LMM1_ARATH, O23155_ARATH, C71BO_ARATH, Q3E6Z1_ARATH, Q0WVN2_ARATH, C71BL_ARATH, C86A1_ARATH, C71BV_ARATH, C71B3_ARATH, Q94BN0_ARATH, C71BM_ARATH, C81F1_ARATH, C71BS_ARATH, C71BW_ARATH, C71BQ_ARATH, C71BE_ARATH, C81D1_ARATH, Q9LXX7_ARATH, C71BJ_ARATH, C98A3_ARATH	1514	66	2458	0.614967	1	0.999999	100
KEGG_PATHWAY	Diterpenoid biosynthesis	3	0.999996	KAO2_ARATH, Q058Q0_ARATH, KO1_ARATH	1514	13	2458	0.249771	1	1	100
KEGG_PATHWAY	Zeatin biosynthesis	3	1	COGT1_ARATH, CKX7_ARATH, CKX5_ARATH	1514	21	2458	0.231931	1	1	100
KEGG_PATHWAY	Methane metabolism	60	1	Q8GYB4_ARATH, PER21_ARATH, CATA3_ARATH, PER17_ARATH, MTHR2_ARATH, Q2V4M3_ARATH, PER34_ARATH, PER19_ARATH, FDH_ARATH, Q2V3B7_ARATH, Q9LM59_ARATH, CATA2_ARATH, MTHR1_ARATH, Q0WUH6_ARATH, ADHL7_ARATH, ADHX_ARATH, O23254_ARATH, Q3EAG8_ARATH, PER42_ARATH, CATA1_ARATH, Q9ASS7_ARATH, PER31_ARATH, Q94JQ3_ARATH, GLYM_ARATH, Q2V4M4_ARATH, SFGH_ARATH	1514	81	2458	0.380824	1	1	100
KEGG_PATHWAY	Phenylalanine metabolism	49	1	AAT5_ARATH, HIS8_ARATH, B1GV49_ARATH, Q2V3D0_ARATH, B9DHD3_ARATH, Q9FN30_ARATH, Q27GM5_ARATH, PER21_ARATH, TCMO_ARATH, PER17_ARATH, PER34_ARATH, PER19_ARATH, Q9LVY1_ARATH, PAL2_ARATH, PER42_ARATH, AAT2_ARATH, PER31_ARATH, Q8L866_ARATH, B9DGA8_ARATH, HPPD_ARATH, PAL1_ARATH, TYDC1_ARATH, AAT1_ARATH, Q1EBW2_ARATH	1514	80	2458	0.365291	1	1	100
KEGG_PATHWAY	Phenylpropanoid biosynthesis	70	1	Q2V3B8_ARATH, B1GV49_ARATH, PER21_ARATH, TCMO_ARATH, PER17_ARATH, Q9SD73_ARATH, GRP7_ARATH, O48916_ARATH, PER34_ARATH, PER19_ARATH, CAMT4_ARATH, PAL2_ARATH, Q3ECI2_ARATH, A8MQW0_ARATH, Q9LVF0_ARATH, BGL44_ARATH, Q3E6Z1_ARATH, A8MQW5_ARATH, Q3EBX0_ARATH, CADH5_ARATH, AL2C4_ARATH, PAL1_ARATH, BGL15_ARATH, Q9SAH9_ARATH, Q3EBW0_ARATH, BGL40_ARATH, ACCR1_ARATH, C84A1_ARATH, ACCR2_ARATH, A8MR78_ARATH, …	1514	104	2458	0.374657	1	1	100
KEGG_PATHWAY	Androgen and estrogen metabolism	1	1	B3DNP3_ARATH	1514	3	2458	0.541171	1	1	100
KEGG_PATHWAY	Indole alkaloid biosynthesis	4	1	TYDC1_ARATH	1514	8	2458	0.202939	1	1	100
KEGG_PATHWAY	Monoterpenoid biosynthesis	5	1	MYRS1_ARATH, B4F7R5_ARATH	1514	3	2458	0.541171	1	1	100
KEGG_PATHWAY	Fatty acid elongation in mitochondria	4	1	MECR_ARATH, Q3EAP2_ARATH	1514	2	2458	0.811757	1	1	100
KEGG_PATHWAY	Glycosylphosphatidylinositol(GPI)-anchor biosynthesis	1	1	Q94BX4_ARATH	1514	10	2458	0.162351	1	1	100
KEGG_PATHWAY	Taurine and hypotaurine metabolism	3	1	Q9LR30_ARATH, Q8VYW6_ARATH, Q2V4L7_ARATH	1514	4	2458	0.405878	1	1	100
