# Supplementary material for: Transcriptome Analysis of Leaf Tissue of Raphanus sativus by RNA Sequencing
Source: PLoS One. 2013 Nov 12;8(11):e80350. doi: 10.1371/journal.pone.0080350 (PMC3827192; doi:10.1371/journal.pone.0080350)
Supplement: Table S5 — KEGG biochemical pathways of top 10 GO terms of R.sativus leaf unigenes. A total of 2,689 leaf unigenes (Top 10 GO terms) of R.sativus were assigned to 29 KEGG pathways. (XLSX) [file pone.0080350.s009.xlsx]

## Sheet: Sheet1
Category	Term	Unigene Count	%	PValue	Genes	List Total	Pop Hits	Pop Total	Fold Enrichment	Bonferroni	Benjamini	FDR
KEGG_PATHWAY	Biosynthesis of alkaloids derived from histidine and purine	203	2.21968	6.09547e-10	Q9S726_ARATH, A8MR16_ARATH, K6PF4_ARATH, A8MQM3_ARATH, Q0WVE7_ARATH, Q0WLE0_ARATH, ODPB_ARATH, Q9SH69_ARATH, 6PGL2_ARATH, IDH1_ARATH, PMG1_ARATH, G6PD5_ARATH, Q3E716_ARATH, O64688_ARATH, G6PD2_ARATH, G3PC_ARATH, MAM3_ARATH, Q9C6Z3_ARATH, HXK1_ARATH, ILV5_ARATH, HIS4_ARATH, Q3E7D4_ARATH, ACO3M_ARATH, MAM1_ARATH, Q9FFR3_ARATH, ALFC1_ARATH, PURA_ARATH, G3PA_ARATH, BCAL3_ARATH, O65581_ARATH, O24457_A…	879	164	2458	1.65394	6.82692e-08	6.82692e-08	6.90969e-07
KEGG_PATHWAY	Biosynthesis of plant hormones	370	3.56979	4.10442e-09	ST7R_ARATH, K6PF4_ARATH, Q0WLE0_ARATH, PSY_ARATH, AAT2_ARATH, Q0WUP7_ARATH, 6PGL2_ARATH, IDH1_ARATH, B9DGA0_ARATH, G6PD5_ARATH, O64688_ARATH, G6PD2_ARATH, G3PC_ARATH, Q9C6Z3_ARATH, Q9ZPI6_ARATH, TRPB1_ARATH, Q3ED88_ARATH, Q9FFR3_ARATH, ALFC1_ARATH, G3PA_ARATH, O65581_ARATH, O24457_ARATH, ACO12_ARATH, TRBP2_ARATH, Q42565_ARATH, B3H4P2_ARATH, MDHC1_ARATH, HIS5_ARATH, Q5E924_ARATH, Q0WUI8_ARATH, Q94…	879	304	2458	1.43497	4.59695e-07	2.29848e-07	4.65269e-06
KEGG_PATHWAY	Aminoacyl-tRNA biosynthesis	66	0.823799	5.3249e-08	Q2V303_ARATH, O82413_ARATH, Q3E7E0_ARATH, SYGM2_ARATH, SYGM1_ARATH, Q9M1R2_ARATH, Q8RXK8_ARATH, A8MRF2_ARATH, Q8RWT8_ARATH, Q9SV89_ARATH, Q9LJE2_ARATH, O04485_ARATH, SYS_ARATH, Q9FYR6_ARATH, Q3ECU6_ARATH, Q564D6_ARATH, Q9FV81_ARATH, Q9FFC7_ARATH, Q56XW1_ARATH, Q8GWM7_ARATH, SYM_ARATH, Q9SR15_ARATH, SYK_ARATH, Q3EDE0_ARATH, Q3EDD9_ARATH, Q8W4F3_ARATH, O82462_ARATH, SYA_ARATH, Q9M8R8_ARATH, SYFB_AR…	879	47	2458	2.14189	5.96387e-06	1.98796e-06	6.03619e-05
KEGG_PATHWAY	Pentose phosphate pathway	62	0.778032	1.98797e-05	Q9S726_ARATH, K6PF5_ARATH, Q8RWV0_ARATH, A8MR16_ARATH, KPRS1_ARATH, K6PF7_ARATH, Q9SHH5_ARATH, ALFC3_ARATH, K6PF4_ARATH, A8MQM3_ARATH, G6PD1_ARATH, PGMC1_ARATH, Q9LF98_ARATH, PGMP_ARATH, G6PD3_ARATH, Q9FWX0_ARATH, G6PD4_ARATH, Q9SH69_ARATH, 6PGL2_ARATH, Q2V425_ARATH, ALFC2_ARATH, G6PD5_ARATH, Q3E716_ARATH, B3H6H9_ARATH, Q8GX43_ARATH, Q9FI13_ARATH, G6PD2_ARATH, Q93Y04_ARATH, 6PGL5_ARATH, K6PF1_ARA…	879	51	2458	1.86424	0.00222407	0.000556481	0.0225328
KEGG_PATHWAY	Biosynthesis of alkaloids derived from shikimate pathway	208	2.01373	4.35519e-05	B1GV49_ARATH, A8MR16_ARATH, TCMO_ARATH, K6PF4_ARATH, Q0WVE7_ARATH, Q0WLE0_ARATH, Q3ECI2_ARATH, ODPB_ARATH, Q0WUP7_ARATH, PMG1_ARATH, IDH1_ARATH, Q3E716_ARATH, Q94AE1_ARATH, O64688_ARATH, G3PC_ARATH, Q9C6Z3_ARATH, Q9FVP6_ARATH, Q42527_ARATH, TRPB1_ARATH, HXK1_ARATH, A8MS79_ARATH, ACO3M_ARATH, ALFC1_ARATH, Q9LYR4_ARATH, G3PA_ARATH, CHMU_ARATH, O24457_ARATH, O65581_ARATH, BCAL3_ARATH, Q0WS13_ARATH, …	879	174	2458	1.41425	0.00486604	0.000975109	0.0493584
KEGG_PATHWAY	Biosynthesis of alkaloids derived from terpenoid and polyketide	173	1.80778	8.40237e-05	Q0WUL9_ARATH, ST7R_ARATH, A8MR16_ARATH, K6PF4_ARATH, ISPD_ARATH, Q0WVE7_ARATH, Q0WLE0_ARATH, ODPB_ARATH, DXS_ARATH, HMDH1_ARATH, Q8GZR7_ARATH, PMG1_ARATH, IDH1_ARATH, Q3E716_ARATH, O64688_ARATH, G3PC_ARATH, Q9C6Z3_ARATH, HXK1_ARATH, Q8LAR8_ARATH, ACO3M_ARATH, B3H725_ARATH, ALFC1_ARATH, Q6RW12_ARATH, G3PA_ARATH, O65581_ARATH, O24457_ARATH, DLDH1_ARATH, B3H4P2_ARATH, MDHC1_ARATH, Q5E924_ARATH, Q94B…	879	155	2458	1.42524	0.0093669	0.00156728	0.0952061
KEGG_PATHWAY	Porphyrin and chlorophyll metabolism	48	0.457666	0.000108313	PPOC_ARATH, HEM3_ARATH, Q9FNB0_ARATH, Q8S9J1_ARATH, HEM2_ARATH, CHLG_ARATH, HEM11_ARATH, CRD1_ARATH, Q3EAD4_ARATH, Q42606_ARATH, CLH2_ARATH, HEM6_ARATH, HEM12_ARATH, Q5M730_ARATH, Q9FMJ4_ARATH, O82462_ARATH, Q0WUK7_ARATH, GSA1_ARATH, A8MR05_ARATH, SYE_ARATH, PFBS_ARATH, Q3E7L0_ARATH, CHLD_ARATH, CHLI_ARATH, Q0WW90_ARATH, HEMH1_ARATH	879	26	2458	2.15105	0.0120584	0.00173159	0.122712
KEGG_PATHWAY	Photosynthesis	24	0.366133	0.000141839	Q9XF87_ARATH, Q8LCQ4_ARATH, Q9SY97_ARATH, Q39142_ARATH, CB22_ARATH, CB4A_ARATH, CB26_ARATH, CB21_ARATH, CB4B_ARATH, A8MS75_ARATH, Q2V2R9_ARATH, Q0WW97_ARATH, Q3EAJ6_ARATH, Q39141_ARATH, Q9LMQ2_ARATH, CB4C_ARATH, Q01667_ARATH, Q3E725_ARATH, Q9S7M0_ARATH, CB24_ARATH, Q9SYW8_ARATH	879	19	2458	2.35483	0.0157615	0.00198391	0.160668
KEGG_PATHWAY	Carbon fixation in photosynthetic organisms	94	0.983982	0.000216657	Q9S726_ARATH, Q8VYW6_ARATH, B3H560_ARATH, G3PB_ARATH, Q3E898_ARATH, AAT2_ARATH, A8MRP1_ARATH, Q3E716_ARATH, O65266_ARATH, AAT3_ARATH, RBS2B_ARATH, Q9LR30_ARATH, Q2V3D0_ARATH, CAPP2_ARATH, Q9FFP6_ARATH, Q9LD57_ARATH, MDHP_ARATH, PPDK1_ARATH, ALFC1_ARATH, G3PA_ARATH, O65581_ARATH, F16P1_ARATH, B9DHM5_ARATH, AAT5_ARATH, B3H4P2_ARATH, MDHG1_ARATH, Q8RWV0_ARATH, A8MRE8_ARATH, Q0WWL8_ARATH, MDHC1_ARATH…	879	75	2458	1.60325	0.0239762	0.00269284	0.245323
KEGG_PATHWAY	Biosynthesis of alkaloids derived from ornithine, lysine and nicotinic acid	186	1.87643	0.000234923	Q8VYW6_ARATH, A8MR16_ARATH, ARGI1_ARATH, Q9M8M7_ARATH, K6PF4_ARATH, Q0WVE7_ARATH, Q0WLE0_ARATH, ODPB_ARATH, AAT2_ARATH, PMG1_ARATH, IDH1_ARATH, Q3E716_ARATH, DAPF_ARATH, O64688_ARATH, G3PC_ARATH, Q9C6Z3_ARATH, HXK1_ARATH, ACO3M_ARATH, A8MRX1_ARATH, Q8VYI4_ARATH, ALFC1_ARATH, G3PA_ARATH, O65581_ARATH, O24457_ARATH, DLDH1_ARATH, HIS8_ARATH, AAT5_ARATH, B3H4P2_ARATH, MDHC1_ARATH, Q5E924_ARATH, Q9SRZ…	879	166	2458	1.38133	0.0259712	0.00262798	0.26598
KEGG_PATHWAY	Valine, leucine and isoleucine biosynthesis	53	0.503432	0.000264355	LEU32_ARATH, Q2V303_ARATH, Q0WQT2_ARATH, Q8RXK8_ARATH, BCAT3_ARATH, ODPB_ARATH, LEU11_ARATH, Q9SV89_ARATH, ILVB_ARATH, O04485_ARATH, Q9LIR4_ARATH, Q0WW83_ARATH, BCAT5_ARATH, O64688_ARATH, Q9C6Z3_ARATH, MAM3_ARATH, THD1_ARATH, ILV5_ARATH, B3H658_ARATH, LEUC_ARATH, SYV_ARATH, MAM1_ARATH, Q9ZW85_ARATH, Q9XEA0_ARATH, O24457_ARATH, BCAL3_ARATH	879	31	2458	1.98451	0.0291776	0.00268835	0.299259
KEGG_PATHWAY	Pyruvate metabolism	97	0.869565	0.000331443	OPD22_ARATH, B3H560_ARATH, ODPB_ARATH, Q3E898_ARATH, A8MRP1_ARATH, O65266_ARATH, B9DGD6_ARATH, O64688_ARATH, DLDH2_ARATH, O49191_ARATH, Q9C8P0_ARATH, MAM3_ARATH, Q9C6Z3_ARATH, CAPP2_ARATH, B9DGB2_ARATH, Q9FFP6_ARATH, BCCP1_ARATH, MDHP_ARATH, PPDK1_ARATH, MAM1_ARATH, O24457_ARATH, DLDH1_ARATH, B9DHM5_ARATH, MDHG1_ARATH, Q0WWL8_ARATH, AL2B4_ARATH, MDHC1_ARATH, THIC1_ARATH, Q8H1E2_ARATH, Q8L7K9_ARAT…	879	65	2458	1.63479	0.036447	0.0030892	0.375073
KEGG_PATHWAY	Glycine, serine and threonine metabolism	67	0.640732	0.000420144	Q9LT69_ARATH, BADH1_ARATH, AK3_ARATH, B3H5Y8_ARATH, SERC_ARATH, Q0WUI8_ARATH, SERB_ARATH, Q9M5K4_ARATH, AK2_ARATH, Q8L7R2_ARATH, GCST_ARATH, AKH1_ARATH, Q94AE1_ARATH, DLDH2_ARATH, O23254_ARATH, TRPB1_ARATH, THD1_ARATH, AGT21_ARATH, GCSP2_ARATH, Q0WRP9_ARATH, O49485_ARATH, Q1EBU1_ARATH, SERA_ARATH, Q0WUN0_ARATH, Q8VYI4_ARATH, Q42529_ARATH, AKH2_ARATH, Q94JQ3_ARATH, DLDH1_ARATH, Q0WS13_ARATH, GLYM_…	879	44	2458	1.7795	0.0459756	0.00361392	0.475234
KEGG_PATHWAY	Citrate cycle (TCA cycle)	77	0.778032	0.00226395	OPD22_ARATH, MDHG1_ARATH, B3H560_ARATH, Q0WWL8_ARATH, MDHC1_ARATH, Q9SGY2_ARATH, Q8H1E2_ARATH, ODPB_ARATH, Q9SRZ6_ARATH, B3H5Y0_ARATH, Q3E898_ARATH, IDH5_ARATH, DHSA1_ARATH, Q9M5K4_ARATH, IDH2_ARATH, IDH1_ARATH, A8MRP1_ARATH, MDHG2_ARATH, O22718_ARATH, DLDH2_ARATH, O64688_ARATH, Q9C8P0_ARATH, SUCB_ARATH, Q9C6Z3_ARATH, Q0WUS4_ARATH, ACO1_ARATH, Q9LVL7_ARATH, OPD21_ARATH, MDHC2_ARATH, IDH6_ARATH, P…	879	61	2458	1.55863	0.224192	0.0179687	2.53655
KEGG_PATHWAY	Biosynthesis of terpenoids and steroids	196	2.01373	0.00331575	Q0WUL9_ARATH, ST7R_ARATH, A8MR16_ARATH, K6PF4_ARATH, ISPD_ARATH, Q0WVE7_ARATH, Q0WLE0_ARATH, ODPB_ARATH, PSY_ARATH, DXS_ARATH, HMDH1_ARATH, Q8GZR7_ARATH, ZDS_ARATH, PMG1_ARATH, IDH1_ARATH, Q3E716_ARATH, O64688_ARATH, G3PC_ARATH, Q9C6Z3_ARATH, HXK1_ARATH, Q8LAR8_ARATH, KO1_ARATH, ACO3M_ARATH, B3H725_ARATH, ALFC1_ARATH, Q6RW12_ARATH, G3PA_ARATH, O65581_ARATH, O24457_ARATH, DLDH1_ARATH, NCED3_ARATH,…	879	193	2458	1.27502	0.310633	0.0244938	3.69492
KEGG_PATHWAY	Selenoamino acid metabolism	39	0.411899	0.00343573	Q8VYW6_ARATH, METB_ARATH, Q0WWQ5_ARATH, CYSK4_ARATH, Q9LZ66_ARATH, A8MRF2_ARATH, METC_ARATH, Q3EAH2_ARATH, Q0WW95_ARATH, CYSKP_ARATH, KAP1_ARATH, B3DNP3_ARATH, B9DGA0_ARATH, METK4_ARATH, SYM_ARATH, Q9LR30_ARATH, NFS2_ARATH, METK3_ARATH, CYSK1_ARATH, Q9S757_ARATH, Q2V4L7_ARATH, Q3EAH3_ARATH, CYSKM_ARATH, SAHH2_ARATH, Q3EAI6_ARATH, Q9M2T9_ARATH, O23324_ARATH	879	27	2458	1.86424	0.319865	0.0238037	3.82626
KEGG_PATHWAY	Glutathione metabolism	55	0.663616	0.00523953	APX3_ARATH, Q8VYW6_ARATH, APX1_ARATH, A8MR26_ARATH, A8MSA4_ARATH, GSTF6_ARATH, G6PD1_ARATH, APX4_ARATH, Q9SRZ6_ARATH, G6PD3_ARATH, APXS_ARATH, Q5FV38_ARATH, G6PD4_ARATH, Q9SH69_ARATH, APXT_ARATH, G6PD5_ARATH, GPX1_ARATH, AMPL2_ARATH, G6PD2_ARATH, Q9LR30_ARATH, O80852_ARATH, GST16_ARATH, GSHRP_ARATH, GPX7_ARATH, GPX5_ARATH, Q2V4L7_ARATH, Q0WPI4_ARATH, GPX6_ARATH, RIR1_ARATH, Q9FFR3_ARATH, AMPL3_AR…	879	52	2458	1.55951	0.444768	0.0340179	5.78119
KEGG_PATHWAY	Photosynthesis	90	0.869565	0.00554244	PSB28_ARATH, PSBQ2_ARATH, PSAK_ARATH, PSAH1_ARATH, PLAS1_ARATH, PLAS2_ARATH, Q56XH2_ARATH, PSAF_ARATH, PPL1_ARATH, PSAD1_ARATH, CYC6_ARATH, PSBS_ARATH, PSBO2_ARATH, Q549N8_ARATH, FER2_ARATH, UCRIA_ARATH, Q9XI73_ARATH, Q3EDD0_ARATH, PSAL_ARATH, PSBO1_ARATH, Q9SSS9_ARATH, Y1360_ARATH, Q3ECX1_ARATH, FNRR1_ARATH, Q42139_ARATH, PSBW_ARATH, ATPG1_ARATH, FNRL1_ARATH, O23344_ARATH, PSAH2_ARATH, FER3_ARAT…	879	73	2458	1.45564	0.463388	0.0339911	6.1059
KEGG_PATHWAY	Alanine, aspartate and glutamate metabolism	52	0.549199	0.00573592	AAT5_ARATH, Q8VYW6_ARATH, B3H778_ARATH, GLN14_ARATH, DHE1_ARATH, Q9LEU8_ARATH, Q8GUN7_ARATH, AAT2_ARATH, A8MRD8_ARATH, GLNA2_ARATH, ASSY_ARATH, GLN13_ARATH, Q9LKJ4_ARATH, Q9S7E9_ARATH, AAT3_ARATH, Q9LR30_ARATH, Q9STG9_ARATH, Q2V3D0_ARATH, SSDH_ARATH, AGT21_ARATH, B9DGD1_ARATH, Q2V4L7_ARATH, Q9LVW7_ARATH, AL121_ARATH, DHE2_ARATH, Q42601_ARATH, Q0WUN0_ARATH, PURA_ARATH, B9DGA8_ARATH, GLN11_ARATH, Q…	879	41	2458	1.63689	0.474956	0.0333406	6.31278
KEGG_PATHWAY	alpha-Linolenic acid metabolism	52	0.411899	0.0058777	Q2HIV2_ARATH, Q9ZPI6_ARATH, Q2V2V4_ARATH, ACOX4_ARATH, ACOX3_ARATH, OPR2_ARATH, ACOX2_ARATH, OPR1_ARATH, B9DGR2_ARATH, Q3ED88_ARATH, 4CLL5_ARATH, Q3ECC6_ARATH, OPR3_ARATH, AOC4_ARATH, B3LF83_ARATH, AOC1_ARATH, CP74A_ARATH, Q1LYX5_ARATH, LOX2_ARATH, LOX6_ARATH, ACOX1_ARATH, LOX3_ARATH, ACO12_ARATH, THIK2_ARATH	879	28	2458	1.79766	0.483275	0.0324733	6.4641
KEGG_PATHWAY	Lysine biosynthesis	38	0.228833	0.0143325	DAPAT_ARATH, AGD2_ARATH, DAPA2_ARATH, DAPB3_ARATH, AK3_ARATH, Q0WRP9_ARATH, Q0WSN6_ARATH, Q8VYI4_ARATH, AK2_ARATH, DCDA2_ARATH, AKH2_ARATH, DAPF_ARATH, AKH1_ARATH	879	13	2458	2.15105	0.801477	0.0741035	15.0957
KEGG_PATHWAY	Spliceosome	95	1.14416	0.0180573	Q08A56_ARATH, MGN_ARATH, RH56_ARATH, U2A2B_ARATH, Q9C5J3_ARATH, RU17_ARATH, Q9FMG4_ARATH, HSP73_ARATH, Q9LDZ0_ARATH, Q9SYP1_ARATH, O22826_ARATH, Q9LTX9_ARATH, A8MQH2_ARATH, Q9SSF1_ARATH, Q8L719_ARATH, A4FVN8_ARATH, Q9STW6_ARATH, RH15_ARATH, RU2A_ARATH, RH42_ARATH, HSP71_ARATH, RH20_ARATH, RH24_ARATH, CMTA3_ARATH, SUS2_ARATH, Q0WUQ6_ARATH, Q2V435_ARATH, Q9LS97_ARATH, DHX8_ARATH, Q2V4Q9_ARATH, Q9LN…	879	107	2458	1.30671	0.870089	0.0885954	18.6626
KEGG_PATHWAY	Phenylalanine, tyrosine and tryptophan biosynthesis	67	0.503432	0.0210628	AAT5_ARATH, HIS8_ARATH, Q42565_ARATH, B9DHD3_ARATH, TRPD_ARATH, Q27GM5_ARATH, AROK_ARATH, Q8VYV7_ARATH, Q2V4H9_ARATH, Q9LUB2_ARATH, Q0WUI8_ARATH, TRPE_ARATH, AAT2_ARATH, A8MRG1_ARATH, AROC_ARATH, DHQSD_ARATH, AROF_ARATH, Q29Q24_ARATH, Q0WUP7_ARATH, Q3ECU2_ARATH, Q8GY88_ARATH, AAT3_ARATH, Q94AE1_ARATH, Q9FVP6_ARATH, Q9FKX0_ARATH, Q42527_ARATH, Q2V3D0_ARATH, Q9LTI6_ARATH, TRPB1_ARATH, A8MS79_ARATH,…	879	40	2458	1.538	0.907841	0.0984705	21.4405
KEGG_PATHWAY	Glycolysis / Gluconeogenesis	87	0.938215	0.0234434	K6PF5_ARATH, OPD22_ARATH, A8MR16_ARATH, K6PF4_ARATH, Q0WVE7_ARATH, Q0WLE0_ARATH, Q9FX54_ARATH, ODPB_ARATH, PMG1_ARATH, Q3E716_ARATH, B9DGD6_ARATH, O64688_ARATH, DLDH2_ARATH, O49191_ARATH, Q9C8P0_ARATH, Q9C6Z3_ARATH, G3PC_ARATH, Q93Y04_ARATH, HXK1_ARATH, Q9LD57_ARATH, Q9FFP6_ARATH, K6PF1_ARATH, ALFC1_ARATH, O24457_ARATH, O65581_ARATH, DLDH1_ARATH, F16P1_ARATH, A8MRE8_ARATH, Q0WWL8_ARATH, AL2B4_ARA…	879	86	2458	1.33315	0.929837	0.104798	23.5791
KEGG_PATHWAY	Histidine metabolism	30	0.228833	0.0275655	HIS8_ARATH, HISX_ARATH, Q8GSJ1_ARATH, B9DHD3_ARATH, Q3E717_ARATH, Q27GM5_ARATH, AL2B4_ARATH, AL3I1_ARATH, HIS5_ARATH, HIS4_ARATH, HIS2_ARATH, A8MQQ8_ARATH, HIS7B_ARATH, B3DNP3_ARATH	879	14	2458	1.9974	0.956312	0.117704	27.157
KEGG_PATHWAY	Propanoate metabolism	34	0.2746	0.0396763	IFRH_ARATH, O49191_ARATH, SUCB_ARATH, Q3E717_ARATH, Q8RWZ3_ARATH, AL2B4_ARATH, AL3I1_ARATH, THIC1_ARATH, BCCP1_ARATH, Q38970_ARATH, O23569_ARATH, Q3E9G9_ARATH, Q9LD43_ARATH, Q9LTG4_ARATH, SUCA1_ARATH, B9DGD6_ARATH, B9DGQ1_ARATH	879	19	2458	1.76612	0.989266	0.160036	36.8039
KEGG_PATHWAY	Sulfur metabolism	26	0.2746	0.0604119	SAT1_ARATH, METB_ARATH, CYSK1_ARATH, Q0WWQ5_ARATH, CYSK4_ARATH, Q9S757_ARATH, Q3EAH3_ARATH, Q9LZ66_ARATH, DPNP1_ARATH, CYSKM_ARATH, Q3EAI6_ARATH, METC_ARATH, Q3EAH2_ARATH, Q0WW95_ARATH, CYSKP_ARATH, KAP1_ARATH, B9DGA0_ARATH, O23324_ARATH	879	20	2458	1.67782	0.999069	0.227781	50.657
KEGG_PATHWAY	Glyoxylate and dicarboxylate metabolism	48	0.389016	0.0674291	FTHS_ARATH, MDHG1_ARATH, B3H560_ARATH, MDHC1_ARATH, FDH_ARATH, Q8H1E2_ARATH, Q3E898_ARATH, B3H5Y0_ARATH, Q56XF8_ARATH, RBS1B_ARATH, A8MRP1_ARATH, MDHG2_ARATH, GOX1_ARATH, RBS2B_ARATH, Q0WUS4_ARATH, ACO1_ARATH, Q9LHH7_ARATH, Q9LVL7_ARATH, MDHC2_ARATH, ACO3M_ARATH, MDHP_ARATH, CISY4_ARATH, MDHM1_ARATH, Q2V389_ARATH, ACO2M_ARATH	879	32	2458	1.48557	0.999598	0.243642	54.6769
KEGG_PATHWAY	Ascorbate and aldarate metabolism	52	0.366133	0.0995765	APX3_ARATH, APX1_ARATH, Q3E717_ARATH, AL2B4_ARATH, UGDH2_ARATH, AL3I1_ARATH, A8MSA4_ARATH, GME_ARATH, Q0WUV6_ARATH, Q0WUJ1_ARATH, Q9FZE1_ARATH, MDAR2_ARATH, Q2V3Z0_ARATH, APX4_ARATH, Q0WWW3_ARATH, APXS_ARATH, VTC4_ARATH, B3H749_ARATH, APXT_ARATH, MDAR3_ARATH, Q9LF33_ARATH, MDAR4_ARATH, GLDH_ARATH	879	31	2458	1.44328	0.999992	0.333085	69.5478
